# Supplementary material for: Noncovalently fused-ring electron acceptors with near-infrared absorption for high-performance organic solar cells
Source: Nat Commun. 2019 Jul 10;10:3038. doi: 10.1038/s41467-019-11001-6 (PMC6620284; doi:10.1038/s41467-019-11001-6)
Supplement: Supplementary file 3 — Source Data [file 41467_2019_11001_MOESM3_ESM.xlsx]

## Sheet: Figure 2a
		Figure 2a
			DOC6-IC		DOC8-IC		DOC2C6-IC		DC6-IC		DOC2C6-2F		PBDB-T
			Wavelength(nm)	Absorbance coeffecient cm^-1	Wavelength(nm)	Absorbance coeffecient cm^-1	Wavelength(nm)	Absorbance coeffecient cm^-1	Wavelength(nm)	Absorbance coeffecient cm^-1	Wavelength(nm)	Absorbance coeffecient cm^-1	Wavelength(nm)	Absorbance coeffecient cm^-1
			1000	7588.22	1000	6615.12	1000	5848.2	1000	528.154	1000	8692.64	850	3902.82
			999	7490.09	999	7563.89	999	5783.5	999	1947.57	999	10390.9	849	3967.8
			998	7747.44	998	7506.51	998	5726.21	998	1708.63	998	9406.72	848	3825.08
			997	7437.19	997	7227.97	997	5525.48	997	1436.92	997	9210	847	3935.4
			996	7270.65	996	7103.42	996	5589.79	996	1340.64	996	9325.78	846	3895.96
			995	7916.39	995	7533.46	995	6458.85	995	1992.33	995	9952.42	845	3879
			994	8974.39	994	8787.97	994	7321.86	994	1822.78	994	10795	844	3879.38
			993	7740.55	993	8659.79	993	5844.26	993	1736.6	993	9682.16	843	3824.31
			992	6911.72	992	6890.99	992	4737.26	992	1050.62	992	8792.32	842	3500.38
			991	7123.84	991	7052.04	991	5163.62	991	1723.79	991	9466.7	841	3809.07
			990	8866.18	990	8442.75	990	6912.42	990	3961.56	990	10814.5	840	3950.27
			989	8759.35	989	8566.56	989	6944.05	989	3129.4	989	10627.2	839	3867.95
			988	8191.15	988	8344.66	988	6606.81	988	1996.93	988	10618.5	838	3870.81
			987	7335.96	987	7550.3	987	6139.01	987	1416.71	987	9998.03	837	4004.57
			986	7188.72	986	8184.19	986	5858.68	986	2603.95	986	9819.71	836	3948.74
			985	8390.34	985	8858.78	985	6918.38	985	3801.12	985	10836.2	835	3997.33
			984	8804.84	984	8209.19	984	8047.3	984	2781.99	984	10872.1	834	4083.08
			983	7596.93	983	7298.45	983	6144.68	983	1797.69	983	9471.47	833	3852.52
			982	7756.32	982	7891.32	982	6295.81	982	2006.86	982	9894.24	832	3921.68
			981	8276.18	981	8412.8	981	7386.94	981	2775.13	981	10643.7	831	3978.09
			980	7566.86	980	8479.16	980	7470.68	980	1838.12	980	9590.21	830	4194.36
			979	8292.64	979	7830.62	979	6701.6	979	2445.86	979	9983.65	829	4310.02
			978	8246.8	978	7864.77	978	6776.97	978	2277.12	978	9905.01	828	4437.12
			977	8689.73	977	7858.46	977	6709.86	977	2285.42	977	10663	827	4595.27
			976	7999.1	976	8124.38	976	6924.05	976	2221.44	976	10725.4	826	4550.3
			975	8100.42	975	8326.45	975	6936.74	975	2826.93	975	10246.9	825	4951.22
			974	8408	974	8442.42	974	7180.06	974	2833.42	974	10478.2	824	5105.37
			973	9001.88	973	7804.24	973	6584.79	973	2439.9	973	10176.3	823	5363.76
			972	8887.03	972	8083.27	972	6571.72	972	2425.74	972	10127.1	822	5189.21
			971	8254.99	971	8400.91	971	6758.7	971	2698.34	971	10523.5	821	4879.95
			970	8916.15	970	8794.85	970	7493.75	970	3421.31	970	10628.7	820	5011.43
			969	8771.5	969	8684.87	969	7761.01	969	3311.68	969	10548.6	819	4931.02
			968	8760.9	968	8689.97	968	7583.16	968	2278.65	968	10499.1	818	4847.37
			967	8943.12	967	8631.79	967	6852.91	967	2496.93	967	10766.3	817	4836.51
			966	8832.75	966	8138.3	966	6280.62	966	2157.73	966	10357.1	816	4463.99
			965	8852.14	965	8272.88	965	6537.59	965	1932.23	965	9807.47	815	4373.48
			964	8603.06	964	8857.98	964	7456.26	964	2626.06	964	10499.2	814	4253.81
			963	8831.72	963	8842.19	963	7431.26	963	2043.04	963	10544.4	813	4677.02
			962	9584.47	962	8216.64	962	6911.17	962	2094.03	962	10702.7	812	5033.16
			961	9568.79	961	8288.58	961	6749.28	961	2524.45	961	10744.2	811	4917.3
			960	8752.71	960	8414.5	960	6929.24	960	2185.53	960	10459.5	810	5164.06
			959	9542.85	959	9021.04	959	7840.8	959	2528.7	959	11114.4	809	5163.11
			958	9235.19	958	8922.23	958	7733.61	958	1850.21	958	10946.4	808	5233.99
			957	9774.87	957	8698.96	957	7489.71	957	2408.23	957	11075.5	807	5054.12
			956	9806.49	956	8788.14	956	7383.39	956	2659.09	956	11254	806	5328.32
			955	9396.22	955	9133.77	955	7619.5	955	3092.31	955	11540.6	805	5136.81
			954	9658.39	954	9339.24	954	7658.72	954	2882.42	954	11035	804	5188.64
			953	9790.47	953	9043.13	953	6956.93	953	2176.95	953	10936.1	803	5005.91
			952	9842.76	952	8454.24	952	7353.39	952	2469.77	952	10973.7	802	4982.28
			951	10182.9	951	9315.77	951	8054.41	951	3048.73	951	10965	801	5207.51
			950	9819.33	950	9241.08	950	7887.23	950	2920.32	950	11060.6	800	5370.43
			949	9917.55	949	8757.14	949	7557.59	949	2449.02	949	10769.1	799	5251.14
			948	9868.18	948	8632.6	948	7134.3	948	2009.02	948	10839.9	798	5478.47
			947	9571.03	947	9015.46	947	7414.63	947	2500.9	947	10836.8	797	5247.9
			946	9415.69	946	9557.25	946	8091.33	946	3215.39	946	10921	796	5348.89
			945	9707.59	945	9211.22	945	8021.05	945	2817.54	945	10994.3	795	5691.88
			944	10167.5	944	9062.96	944	7701.02	944	2351.56	944	11048.3	794	5707.13
			943	10222.6	943	9412.96	943	8117.77	943	3027.7	943	11327.4	793	5928.16
			942	10041.9	942	9725.34	942	8438.86	942	3353.55	942	11369.2	792	6042.49
			941	10112.6	941	9495.67	941	8317.05	941	2988.36	941	11426.8	791	5427.59
			940	9995.95	940	9183.14	940	8033.74	940	2701.68	940	11542.1	790	5490.47
			939	9731.88	939	9437.81	939	8132.57	939	2605.13	939	11485	789	5956.55
			938	9892.48	938	9633.49	938	8302.73	938	2975.46	938	11390.2	788	6076.22
			937	10054.5	937	9420.98	937	8042.49	937	2929.62	937	11368.1	787	5948.36
			936	10265.9	936	9580.89	936	8177.75	936	2850.3	936	11693.1	786	5738.76
			935	10251.2	935	9691.92	935	8503.08	935	3069.84	935	11386.7	785	5691.5
			934	10562.8	934	9838.07	934	8861.57	934	3177.95	934	11765.5	784	5826.22
			933	10719.7	933	9605.57	933	8891.56	933	2806.71	933	11863.9	783	5698.55
			932	10696.4	932	9590.92	932	8466.64	932	2988	932	11854.1	782	5788.11
			931	10208.8	931	9609.37	931	8093.25	931	3068.85	931	11599	781	5685.21
			930	10343.9	930	9654.29	930	8257.07	930	3094.21	930	11793.7	780	5380.72
			929	10592.3	929	9662.13	929	8583.54	929	2847.77	929	11778.9	779	5680.64
			928	10394.7	928	9783.04	928	8628.05	928	2703.48	928	11513	778	5841.84
			927	10709.2	927	9791.94	927	9013.36	927	3304.55	927	12033.2	777	5955.22
			926	10790.2	926	9809.58	926	8990.67	926	3402.63	926	11945.5	776	6117.19
			925	10635	925	9735.13	925	8515.57	925	2760.78	925	11527.2	775	6112.8
			924	10894.6	924	9893.26	924	8736.3	924	2644.47	924	11788.1	774	6023.82
			923	11358.3	923	10358.2	923	9172.47	923	3111.08	923	12098.2	773	6110.52
			922	11290.2	922	10085.9	922	9118.25	922	3368.07	922	11937	772	5974.85
			921	11040.9	921	10009.1	921	9107.77	921	3562.26	921	12082	771	5831.17
			920	11467.9	920	10494	920	9440.11	920	3794.8	920	12550.8	770	6343.75
			919	11748.5	919	10637.5	919	9481.35	919	3872.77	919	12675.3	769	6580.6
			918	11863.8	918	10515.3	918	9450.68	918	3432.59	918	12157.6	768	6706.55
			917	11814.8	917	10361.3	917	9259.95	917	3578.69	917	11913.5	767	6670.92
			916	11434.4	916	10218.3	916	8905.98	916	3530.05	916	11961	766	7138.72
			915	11525.1	915	10025.9	915	9193.42	915	3493.77	915	12189.9	765	6731.14
			914	11720.7	914	10596.9	914	9554.22	914	3510.29	914	12447.9	764	6582.7
			913	11467.6	913	10645.9	913	9322.34	913	3361.67	913	12142.3	763	6573.36
			912	11526.1	912	10537.8	912	9581.23	912	3602.51	912	12128.3	762	6995.62
			911	11999	911	10740.6	911	9686.41	911	3775.04	911	12431.4	761	7102.52
			910	12163	910	10655.3	910	9862.33	910	3516.6	910	12540.6	760	6672.26
			909	12537	909	11167	909	10344.6	909	3705.92	909	12805.8	759	7090.51
			908	12419.9	908	11113.9	908	9940.59	908	3906.33	908	12512.3	758	7082.32
			907	12462.7	907	11073.9	907	9851.18	907	3955.78	907	12468	757	6977.52
			906	12404	906	11083.5	906	10200.1	906	3874.57	906	12772.2	756	7030.3
			905	12544.4	905	11009.6	905	10298	905	3754.11	905	12894.3	755	7033.35
			904	12557.5	904	11222.5	904	10407.6	904	3627.5	904	12998.2	754	7775.15
			903	12680.3	903	11320.1	903	10108.1	903	3714.94	903	12676.2	753	7903.96
			902	12700	902	11265.8	902	10106.1	902	3692.38	902	12681.4	752	7196.84
			901	12671.9	901	11128	901	10336.9	901	3633.82	901	12985.6	751	7419.59
			900	12692.1	900	11228.9	900	10326.1	900	3699.96	900	12978.2	750	7734.18
			899	12782.9	899	11367.8	899	10083.5	899	3793.27	899	12704.2	749	7968.37
			898	12713	898	11414.3	898	10167.8	898	3773.06	898	12626.9	748	7593.37
			897	12727.1	897	11570.2	897	10596.2	897	3735.7	897	12947.8	747	7978.85
			896	12852.6	896	11672.8	896	10632.9	896	3848.94	896	12973.6	746	8013.53
			895	12960.9	895	11404	895	10463.5	895	3948.02	895	12698.3	745	7831.75
			894	13078.5	894	11526.5	894	10726.3	894	3958.58	894	12862.6	744	8637.39
			893	13240.6	893	11945.6	893	11007.4	893	4113.52	893	13293.2	743	8187.31
			892	13362.9	892	12024.8	892	11078.9	892	4212.6	892	13360.8	742	7708.08
			891	13183.1	891	11888.9	891	10855.4	891	4018.05	891	13162.9	741	7623.29
			890	13146.9	890	11951	890	10900.3	890	3943.78	890	13234.7	740	7762.39
			889	13594.5	889	12169.2	889	11049.9	889	4159.36	889	13641.9	739	7798.4
			888	13774.3	888	12247.1	888	11161.5	888	4280.18	888	13727.2	738	7968.56
			887	13648.5	887	12023.7	887	10966.5	887	3911.39	887	13551.6	737	8574.12
			886	13865	886	12245.9	886	11096.2	886	3953.53	886	13754	736	8202.36
			885	14342	885	12688.8	885	11621.8	885	4336.94	885	14049.1	735	8566.31
			884	14689.4	884	12912	884	11952.4	884	4521.12	884	14272	734	8182.16
			883	14704.8	883	12850.9	883	11935.8	883	4373.31	883	14501.5	733	8474.28
			882	14558.3	882	12832.6	882	11872.5	882	4264.03	882	14330.3	732	8327.36
			881	14691.5	881	13113.3	881	11945.4	881	4346.24	881	14453.3	731	8427.02
			880	15164.8	880	13301.4	880	12187.4	880	4562.62	880	14942.7	730	8908.16
			879	15320.6	879	13225.3	879	12181.6	879	4516.15	879	15055.2	729	9253.43
			878	15205.6	878	13401.5	878	12075.4	878	4243.01	878	15035.5	728	9228.47
			877	15339.8	877	13692.2	877	12274.9	877	4266.29	877	15221.6	727	8996.57
			876	15492.2	876	13769	876	12542.5	876	4254.74	876	15366.6	726	9563.83
			875	15863.5	875	13874.5	875	12729.5	875	4271.07	875	15629.7	725	9470.85
			874	16027.4	874	13922.6	874	12587.9	874	4314.38	874	15911.6	724	9380.14
			873	16067.7	873	14184.5	873	12784.8	873	4499.64	873	16278.2	723	9615.09
			872	16322.8	872	14513	872	13065.9	872	4501.35	872	16443.9	722	9752.29
			871	16657.1	871	14616.8	871	13141.3	871	4387.57	871	16586.3	721	9816.69
			870	16902.6	870	14819.2	870	13333.6	870	4610.72	870	17167.2	720	10129.4
			869	16859.2	869	15065.1	869	13286.3	869	4555.41	869	17570.3	719	9549.92
			868	16946.1	868	15269.7	868	13236.2	868	4217.74	868	17745.9	718	10186.7
			867	17353.9	867	15542	867	13593	867	4339.38	867	18142.2	717	10221
			866	17783.5	866	15824.2	866	13957.7	866	4743.37	866	18841.1	716	10805.1
			865	17875.8	865	16048.3	865	13939	865	4708.27	865	19314.4	715	11268.1
			864	18147.6	864	16477.7	864	14042.4	864	4520.21	864	19772.4	714	11243.1
			863	18399	863	16836.1	863	14310.6	863	4508.3	863	20276.3	713	11237.4
			862	18768.6	862	17131	862	14460.3	862	4710.34	862	20912.5	712	11232.9
			861	19266.6	861	17716.8	861	14717.9	861	4908.14	861	21731.4	711	11177.4
			860	19523	860	17702.9	860	14869.3	860	4985.56	860	21566	710	11690.5
			859	19700.7	859	17380.4	859	14668.3	859	4925.01	859	21297.6	709	12199.7
			858	19985.4	858	17598.8	858	14660.1	858	4837.94	858	21769.5	708	12467.4
			857	20328.8	857	18145.9	857	14814.3	857	4833.87	857	22288.8	707	12669.8
			856	20787.6	856	18615	856	15012.3	856	4885.67	856	23079.1	706	12678.9
			855	21309.1	855	18894.2	855	15241.7	855	4969.05	855	23903.3	705	12822.6
			854	21625.8	854	19268.8	854	15466.4	854	4978.34	854	24869.9	704	12907.6
			853	21861.7	853	19790.8	853	15682	853	4894.51	853	25778.9	703	12845.7
			852	22335	852	20500.8	852	15849	852	5070.56	852	26819.4	702	12775.2
			851	22718.8	851	20969.3	851	16041	851	4989.53	851	27799	701	12812.3
			850	23321.8	850	21584.9	850	16412.8	850	4911.03	850	28771.9	700	13451
			849	23895.8	849	22273.9	849	16688.4	849	4946.85	849	29975.6	699	14050.1
			848	24451.7	848	22806.9	848	16932	848	4822.41	848	31171.8	698	13754.6
			847	25118.9	847	23724.9	847	17273.9	847	4828.1	847	32275.4	697	14466.3
			846	25743.9	846	24527.6	846	17621	846	4890.9	846	33569.6	696	14790
			845	26423.7	845	25274.3	845	18002.6	845	5058.83	845	35035.6	695	14789.8
			844	27106.7	844	26097.4	844	18429.9	844	5130.39	844	36503	694	15274.4
			843	27812.3	843	26928.8	843	18843.7	843	5078.6	843	37833.9	693	15338.6
			842	28535.2	842	27872.3	842	19106.7	842	4954.43	842	39327.6	692	15747.5
			841	29347.3	841	28831.5	841	19614.5	841	4928.98	841	40963.7	691	16010.7
			840	30139.5	840	29783.6	840	20086.4	840	4898.12	840	42498.4	690	16243.1
			839	30874.1	839	30723.3	839	20419.5	839	4910.58	839	44008.1	689	16871.6
			838	31683.4	838	31634.9	838	20950	838	4840.28	838	45510.6	688	17226.4
			837	32675	837	32706.7	837	21633.6	837	4967.79	837	47269.9	687	17455.8
			836	33665.1	836	33931.6	836	22289.1	836	5067.41	836	48989	686	18191.5
			835	34680.4	835	34954.9	835	22843.9	835	5232.18	835	50694.4	685	18622.1
			834	35824.9	834	36106.3	834	23449	834	5397.94	834	52519.1	684	19181.6
			833	36694.1	833	37248.2	833	23951.2	833	5211.24	833	54199.4	683	19720.8
			832	37657.2	832	38376.1	832	24566.4	832	5104.4	832	55775	682	20541.5
			831	38751.2	831	39674.4	831	25314.9	831	5137.34	831	57556	681	21394.1
			830	39908.1	830	40944.5	830	26148.8	830	5252.12	830	59277.1	680	21913.5
			829	41237.6	829	42290	829	27019.3	829	5345.33	829	60978.8	679	22609.8
			828	42602.1	828	43612	828	27757.8	828	5423.84	828	62707.4	678	23440.7
			827	43811.7	827	44909.5	827	28685.3	827	5492.87	827	64349.3	677	24388.9
			826	44909.8	826	46163.5	826	29514.4	826	5435.84	826	65889.3	676	25459.8
			825	46357.5	825	47620.3	825	30531.9	825	5669.37	825	67824.2	675	26171.7
			824	47722.3	824	49026.6	824	31440.4	824	5652.41	824	69391.7	674	27027.4
			823	48925.1	823	50326.9	823	32597.4	823	5566.68	823	70892.1	673	27382.8
			822	50019.4	822	51523.7	822	33475.4	822	5537.63	822	72489.6	672	28256.7
			821	51299	821	52743.5	821	34396.3	821	5547.74	821	73997.3	671	29751.3
			820	52474.2	820	54154.2	820	35593.5	820	5577.78	820	75523.6	670	30216.1
			819	53683.9	819	55324.8	819	36613.2	819	5544.31	819	76743.6	669	31836.5
			818	55160.4	818	56648.3	818	37765.4	818	5541.87	818	78180.5	668	33264.1
			817	56636.5	817	58046.8	817	38962	817	5768.18	817	79618.6	667	34359.6
			816	57762.2	816	59170.1	816	39982.9	816	5703.84	816	80917.4	666	35700.1
			815	58970.5	815	60367.2	815	41228.9	815	5511.64	815	82192.1	665	36895.4
			814	60154.3	814	61405.8	814	42360.9	814	5382.42	814	83468.5	664	38361.9
			813	61450.9	813	62678.7	813	43685.7	813	5524.18	813	84766	663	40040.2
			812	62700.7	812	63909	812	44955.5	812	5553.78	812	86078	662	41391.2
			811	63893.9	811	65136	811	46346.8	811	5608.55	811	87164.3	661	42993.7
			810	65113.2	810	66339.3	810	47773.8	810	5846.33	810	88391.9	660	44303.7
			809	66326.5	809	67291	809	48922.9	809	5558.74	809	89250.6	659	46200.1
			808	67418.8	808	68310.6	808	50252.8	808	5457.41	808	90049.7	658	48347
			807	68395.9	807	69273	807	51536.2	807	5443.24	807	90848.1	657	49977.1
			806	69669.2	806	70631.2	806	53084.9	806	5724.6	806	92045.7	656	51473.3
			805	70733	805	71596.3	805	54213.4	805	5702.13	805	93002.5	655	52800.9
			804	71931.1	804	72465.4	804	55454.5	804	5812.94	804	94038.9	654	54589.6
			803	72900.8	803	73324.4	803	56734.4	803	5899.21	803	94775.8	653	56424.5
			802	74039.7	802	74317.7	802	58103.3	802	5812.85	802	95436	652	57968
			801	75083.8	801	75265.5	801	59412.8	801	5776.76	801	96093.2	651	59667.7
			800	76043.3	800	76112.6	800	60802.8	800	5782.17	800	96895.8	650	61537.5
			799	76923.7	799	77032.5	799	62123.4	799	5745.44	799	97417.5	649	62656.1
			798	77907.1	798	77899.7	798	63382.6	798	5840.91	798	97816.2	648	64031.2
			797	78771.5	797	78624.4	797	64630.9	797	5923.93	797	98536.5	647	65516.4
			796	79808.4	796	79375.2	796	66077	796	5970.94	796	99072.1	646	66771.3
			795	80831.5	795	80260.8	795	67378.9	795	5947.93	795	99541.8	645	67788.5
			794	81446.8	794	80831.2	794	68576	794	5867.53	794	99911	644	68900.2
			793	82210	793	81547.8	793	69671.2	793	6028.7	793	100340	643	69880.7
			792	83158.3	792	82137.8	792	70952	792	6221.89	792	100836	642	71109.2
			791	83787.7	791	82583	791	71912.7	791	6094.39	791	100843	641	72128
			790	84377.9	790	83010.2	790	73034.1	790	6095.83	790	100944	640	72711.3
			789	85144.7	789	83612.9	789	74202.7	789	6329.99	789	101182	639	73092.2
			788	85872.6	788	84278.5	788	75361.2	788	6423.21	788	101541	638	73896.5
			787	86506.1	787	84811.5	787	76354.7	787	6452.81	787	101602	637	74431.2
			786	86897.4	786	84937	786	77224.6	786	6290.02	786	101482	636	74903.8
			785	87437.2	785	85304.8	785	77990.2	785	6188.96	785	101673	635	75778
			784	87943.4	784	85736.8	784	78946	784	6196.81	784	101699	634	76222
			783	88565.5	783	86231.2	783	79816.1	783	6306.62	783	101666	633	75878.2
			782	89047.3	782	86429.5	782	80501.2	782	6344.79	782	101585	632	75819.7
			781	89447.7	781	86761.4	781	81238.7	781	6490.34	781	101459	631	75736.5
			780	89674.4	780	86897.2	780	82071.3	780	6333.51	780	101180	630	75611.7
			779	90135	779	87270.4	779	83070.4	779	6452.72	779	101217	629	75699.5
			778	90553.7	778	87365.5	778	83696.9	778	6552.88	778	101152	628	75581.6
			777	90887.8	777	87403.7	777	84426.9	777	6355.08	777	100939	627	75366.2
			776	91161.7	776	87515.1	776	84904.3	776	6496.66	776	100668	626	75156.2
			775	91508.9	775	87713	775	85479.6	775	6589.24	775	100514	625	74256.3
			774	91531.9	774	87706.2	774	85815	774	6451.18	774	100120	624	73859.8
			773	91690.2	773	87856.2	773	86393	773	6653.94	773	100076	623	73705.4
			772	91846.7	772	87903.5	772	86828.7	772	6646.36	772	99701	622	72999.6
			771	91863.3	771	87961.3	771	87182.7	771	6723.34	771	99260	621	72553.7
			770	92186.1	770	88137.4	770	87744	770	6830.08	770	99081.5	620	71834.2
			769	92030.4	769	87872.3	769	88116.4	769	6756.99	769	98676	619	71328.1
			768	92162.7	768	88104.1	768	88554.8	768	6918.16	768	98560.8	618	71067.5
			767	92088.3	767	87985.3	767	88652.8	767	6840.37	767	97991.8	617	70471.2
			766	92334.8	766	88014.6	766	89101	766	7022.11	766	97599.6	616	69459
			765	92279.7	765	87865	765	89247	765	6888.74	765	97168.8	615	68866
			764	92146.6	764	87558.8	764	89406.7	764	6924.2	764	96778.9	614	68692.6
			763	92058.2	763	87426.8	763	89539.9	763	6931.69	763	96395.7	613	68057.7
			762	92249.3	762	87488.8	762	89712.1	762	7167.48	762	96167.1	612	67486.5
			761	92057.9	761	87424.1	761	89985.3	761	7349.67	761	95832.6	611	67174
			760	91671	760	86920.4	760	89693.9	760	7047.46	760	95151.6	610	66680.8
			759	91755.4	759	86870.8	759	89895.3	759	7340.55	759	94976.1	609	66425.7
			758	91495	758	86719	758	89901.9	758	7186.07	758	94394.1	608	65957.5
			757	91320.9	757	86462.7	757	89800.2	757	7331.26	757	94174.2	607	65499
			756	91129.8	756	86419.2	756	89858.2	756	7532.39	756	94077.5	606	65330.6
			755	91132.3	755	86286.6	755	89839.2	755	7391.9	755	93779.5	605	64958.3
			754	90920.2	754	86142.7	754	89700.5	754	7603.5	754	93474.5	604	64698
			753	90697.8	753	85871	753	89660.4	753	7552.79	753	93110.4	603	64327.6
			752	90567.9	752	85641.9	752	89474.6	752	7666.4	752	92766.6	602	64055.1
			751	90272.6	751	85424.6	751	89434.1	751	7639.69	751	92538.4	601	64019.8
			750	90406.3	750	85321.8	750	89438	750	7880.26	750	92445.8	600	64121
			749	90199.8	749	85178.2	749	89423.3	749	7890.9	749	92283.1	599	64116.4
			748	90076.5	748	84850.2	748	89095.3	748	7937.74	748	92121.9	598	64085.7
			747	90071	747	85018.4	747	89007.1	747	8119.56	747	91918.7	597	64129.6
			746	90132	746	84968.6	746	89021.4	746	8214.04	746	91931.2	596	63997.5
			745	89872.5	745	84687.5	745	88608.7	745	8289.39	745	91688.6	595	63926.6
			744	89751.2	744	84699.6	744	88550.8	744	8602.69	744	91614.3	594	63914.8
			743	89633.9	743	84375.8	743	88205.7	743	8510.56	743	91591.6	593	63669.2
			742	89327.8	742	84119.9	742	87838.8	742	8423.66	742	91331.9	592	63635.5
			741	89488.5	741	84145	741	87886.8	741	8602.15	741	91260.4	591	63798.2
			740	89338.6	740	84207.9	740	87660.8	740	8676.95	740	91269	590	63894.2
			739	89299.9	739	84062.6	739	87402.4	739	8785.24	739	91388.8	589	64088.2
			738	89208.9	738	83751.7	738	87166.5	738	8766.38	738	91384.6	588	64226.9
			737	89291.5	737	83809.4	737	87201.5	737	9111.44	737	91439.2	587	63933.3
			736	89225	736	83995.3	736	87125.3	736	9161.34	736	91515.1	586	63675.3
			735	89473	735	84225.4	735	87178	735	9432.86	735	91749.2	585	63664.6
			734	89435.7	734	84265	734	86877.2	734	9519.22	734	91816.5	584	63367.8
			733	89376.5	733	84326.4	733	86707	733	9713.77	733	91779.1	583	63055.3
			732	89516.1	732	84291.8	732	86712.6	732	9888.74	732	91843.5	582	62920.4
			731	89462.2	731	84268.8	731	86613.5	731	9805.9	731	91993.2	581	62862.4
			730	89315.4	730	84357.2	730	86412.4	730	10004.5	730	92112.3	580	62799.4
			729	89829.2	729	84769	729	86651.3	729	10508.8	729	92200.2	579	62578.1
			728	90031.9	728	85055.5	728	86687.8	728	10723.3	728	92516.8	578	62420.7
			727	90044.9	727	85093.5	727	86467.3	727	10902.7	727	92350.4	577	62303.9
			726	90174.6	726	85221.7	726	86295.1	726	11158.7	726	92457.1	576	61811.4
			725	90328.3	725	85346.8	725	86349.7	725	11359.3	725	92534.8	575	61154.7
			724	90230.8	724	85242.4	724	86164.7	724	11626.7	724	92622.2	574	60684.6
			723	90580.2	723	85667.2	723	86501.7	723	12047.7	723	92703.5	573	60403.4
			722	90755.9	722	85818.5	722	86449.9	722	12191.5	722	92948.2	572	60351.6
			721	90926.3	721	85941	721	86530.4	721	12465.7	721	92905.7	571	60249
			720	91307.9	720	86252.4	720	86694.5	720	12944.3	720	93013.2	570	59345.8
			719	91222.7	719	86182.9	719	86615.3	719	13048.6	719	92755.2	569	58396.9
			718	91381.3	718	86309.5	718	86723.5	718	13660.8	718	92769.9	568	58089.7
			717	91479.1	717	86407.9	717	86634.4	717	14026	717	92904.9	567	57767.5
			716	91889.1	716	86648.1	716	86935.4	716	14343	716	92997.9	566	57302.8
			715	92152	715	86839.9	715	87036.8	715	14979.8	715	93042.7	565	56619.5
			714	92323.6	714	87025.5	714	87175.8	714	15468	714	92877.7	564	56162.2
			713	92151.9	713	86993.4	713	87191.8	713	15696.7	713	92618	563	55773.6
			712	92051.9	712	87118.6	712	87211.8	712	15977.9	712	92568.5	562	55177.6
			711	92217.6	711	87128.5	711	87136.3	711	16467.2	711	92389.6	561	54324.5
			710	92629.2	710	87525.8	710	87290.9	710	17245.4	710	92398.8	560	53561
			709	92729.6	709	87672.1	709	87708.9	709	17584.7	709	92086.4	559	52957.9
			708	92842.6	708	87647.6	708	87602.5	708	17957.6	708	92002.7	558	52661.8
			707	92805.2	707	87542.1	707	87715	707	18605.9	707	91630	557	52128.8
			706	93008.2	706	87577.6	706	87637.6	706	19035.1	706	91376.8	556	51511.4
			705	92786.5	705	87352.5	705	87798	705	19618.2	705	91130.9	555	50917.9
			704	92861.3	704	87430.8	704	87672.4	704	20242.1	704	90740	554	50569.4
			703	92793.8	703	87408.4	703	87711	703	20628.8	703	90473.9	553	49885.7
			702	92529.6	702	87298.1	702	87663	702	21215.7	702	89966.6	552	49071.6
			701	92695.1	701	87258.4	701	87799.5	701	21894.8	701	89527.8	551	48429.3
			700	92567.3	700	87022.7	700	87669.2	700	22539.4	700	89165.5	550	48300.9
			699	92567.7	699	86946.6	699	87634.8	699	23473.9	699	88797.2	549	47795.2
			698	92290.8	698	86724.5	698	87340.2	698	24080.5	698	88078.7	548	47476.2
			697	92163	697	86567.7	697	87363.6	697	24896.1	697	87925.5	547	46845.7
			696	92081.9	696	86427.2	696	87212.4	696	25556	696	87356.4	546	46489.7
			695	91819.6	695	86112.2	695	86845.8	695	26260.2	695	86720.5	545	46022.3
			694	91459.8	694	85762.3	694	86732.3	694	27094.7	694	86147.9	544	45168.6
			693	91232.1	693	85417.2	693	86553.8	693	27870.2	693	85464.8	543	44851.8
			692	91039.4	692	85290	692	86404.5	692	28747.9	692	84886.1	542	44484.8
			691	90751.1	691	84971.6	691	86123.1	691	29624	691	84380.7	541	44240.7
			690	90361	690	84510.2	690	85828.8	690	30582.5	690	83817.4	540	43750.2
			689	90004.7	689	84408.8	689	85532.8	689	31542.9	689	83282.4	539	43359.4
			688	89494.7	688	83969.1	688	85053.4	688	32431.9	688	82535.7	538	43010.1
			687	89233.6	687	83656.8	687	84846.8	687	33506.9	687	81951.6	537	42549.5
			686	88876.2	686	83206.7	686	84661.7	686	34634.8	686	81266.8	536	41749.6
			685	88522.2	685	82836.3	685	84411.1	685	35654.8	685	80947	535	41039.1
			684	88099	684	82355.3	684	84128.8	684	36702.6	684	80216.4	534	41056.6
			683	87558.4	683	81826.7	683	83650.3	683	37702.5	683	79520.9	533	40894.4
			682	87165.1	682	81470	682	83183.8	682	38854.6	682	78868.7	532	40492
			681	86885.7	681	81051.7	681	82891.8	681	40116.6	681	78348.2	531	40332.9
			680	86488.1	680	80653.6	680	82504.5	680	41215.1	680	77838.1	530	39797.6
			679	85986.5	679	80205.6	679	82095.8	679	42240.8	679	77199.4	529	39267.3
			678	85425.3	678	79668.1	678	81610.3	678	43254.8	678	76650.3	528	38856.5
			677	85030.4	677	79125.7	677	81067.6	677	44548.5	677	75957.6	527	38627.1
			676	84436.3	676	78670	676	80686.1	676	45904.6	676	75286	526	38373.9
			675	83855.9	675	78206.2	675	80282.2	675	46809	675	74688.7	525	37795.9
			674	83292.9	674	77566.1	674	79820.1	674	47980.8	674	74142.5	524	37512
			673	82504.1	673	76804	673	79109.8	673	49018	673	73369.5	523	37218.6
			672	82029.5	672	76171.9	672	78507.1	672	50125.2	672	72612.2	522	36625.8
			671	81500.2	671	75705.8	671	78065.9	671	51512.6	671	72066.5	521	36559.5
			670	80738.2	670	74982	670	77438.6	670	52479.5	670	71450.6	520	36461.9
			669	80182.7	669	74459.9	669	76938.3	669	53881.9	669	70946.1	519	36116
			668	79709.1	668	73968.4	668	76408	668	54920.5	668	70407.5	518	35201.4
			667	79175.8	667	73380.4	667	75723.5	667	56129.1	667	69840	517	34838.6
			666	78551.3	666	72954.5	666	75100.8	666	57324.7	666	69297.5	516	34548.2
			665	77900.5	665	72210.2	665	74374.8	665	58509.1	665	68700.3	515	34158.2
			664	77318.9	664	71601	664	73876.1	664	59727	664	68089.6	514	33924.7
			663	76733.1	663	71017.2	663	73465.6	663	60842.7	663	67558	513	33589.7
			662	76096.3	662	70481.2	662	72847.2	662	61812.8	662	67047.2	512	33332.5
			661	75614.5	661	70046.4	661	72329.8	661	62973.7	661	66554.8	511	33234.9
			660	75099.9	660	69381.6	660	71724.1	660	64057.5	660	66124.1	510	32584.4
			659	74488.7	659	68859.5	659	71279.8	659	65278.7	659	65466.2	509	32443
			658	74066.1	658	68408.4	658	70921.7	658	66324.3	658	64964.9	508	31814.8
			657	73509.2	657	67885.6	657	70352.7	657	67393.2	657	64499.1	507	31711.3
			656	72914.6	656	67440.9	656	69774.3	656	68404.4	656	64048	506	31485.3
			655	72214.1	655	66807.6	655	69124.7	655	69237	655	63432.3	505	31269.2
			654	71792.1	654	66252.2	654	68579.1	654	70319.3	654	62923.6	504	31196.5
			653	71166	653	65720.3	653	68013.1	653	71301.2	653	62480	503	30759.9
			652	70580.5	652	65141.1	652	67507.2	652	72184.4	652	61962.8	502	30416.2
			651	70063.3	651	64692.2	651	67014.7	651	73074.4	651	61393.2	501	30057.2
			650	69617.5	650	64202.4	650	66586.8	650	74099.7	650	61029.9	500	30146.7
			649	68955.8	649	63529.6	649	65895.2	649	74849	649	60313.4	499	29849.1
			648	68404.2	648	63026.2	648	65439.8	648	75618.3	648	59770.2	498	29555.1
			647	67948.5	647	62629.6	647	64993.8	647	76541.8	647	59335.7	497	29299
			646	67419.8	646	62046.1	646	64364.9	646	77339.4	646	58769.3	496	29092.4
			645	66798.4	645	61460.1	645	63771.8	645	78013.4	645	58102.9	495	28958.8
			644	66203.5	644	60854.9	644	63270.3	644	78665.9	644	57591.8	494	28941.1
			643	65726.5	643	60313.5	643	62697.1	643	79353.9	643	57112.9	493	28728.8
			642	65182.4	642	59911.1	642	62274.3	642	79983.4	642	56548	492	28803.7
			641	64532	641	59371	641	61785.2	641	80611.7	641	55965.2	491	28768.5
			640	63953.8	640	58831.2	640	61172.8	640	81227.8	640	55270.9	490	28586.5
			639	63379.4	639	58256.5	639	60595	639	81728.6	639	54652.6	489	27916.5
			638	62928.2	638	57804.2	638	60186.1	638	82291.6	638	54246.5	488	28020.4
			637	62334.7	637	57256.9	637	59574.1	637	82627.6	637	53692.9	487	27851.6
			636	61793.1	636	56752.2	636	58987.4	636	83123.9	636	53192.9	486	27987
			635	61292.7	635	56361	635	58691.9	635	83658.5	635	52756	485	28021.9
			634	60702.7	634	55695.2	634	58248.8	634	83960.7	634	52110.3	484	27944.9
			633	60141.7	633	55038.2	633	57670.2	633	84331.3	633	51463.6	483	27496.8
			632	59488.2	632	54365.5	632	57140.8	632	84624.4	632	50818.8	482	27363.4
			631	58918.2	631	53882.6	631	56723.4	631	84871.4	631	50192.6	481	26897.5
			630	58390.4	630	53442.9	630	56210.2	630	85176.1	630	49654.5	480	26849.7
			629	57859.4	629	52848.7	629	55731.2	629	85327.5	629	49000.6	479	27114.7
			628	57255.1	628	52272.6	628	55121.3	628	85400.1	628	48312.8	478	27056
			627	56635.6	627	51612.6	627	54525.7	627	85659.5	627	47767.7	477	26954.6
			626	56061.9	626	51112.4	626	54011.7	626	85802.6	626	47193.7	476	26773.8
			625	55323.3	625	50490	625	53492.1	625	85710.6	625	46406.6	475	27036.6
			624	54705.4	624	49875	624	52931.7	624	85724	624	45850.2	474	26823.6
			623	54117.8	623	49311.5	623	52318.9	623	85697.7	623	45223.9	473	27103.3
			622	53452.3	622	48684.1	622	51678.3	622	85718.1	622	44583.5	472	26813.1
			621	52854.8	621	48120.7	621	51115.7	621	85732.3	621	44063.2	471	26711.7
			620	52144	620	47391.2	620	50370	620	85593.9	620	43333.7	470	26951
			619	51487.7	619	46800.4	619	49809.7	619	85363.7	619	42692.9	469	26575.1
			618	50977.5	618	46382.5	618	49448.4	618	85358.3	618	42349.1	468	26818.2
			617	50403.6	617	45709.6	617	48955.3	617	85321.3	617	41883.3	467	26796.3
			616	49615	616	44933.2	616	48396.4	616	84996.4	616	41174.7	466	26371
			615	48958.7	615	44188.8	615	47592.3	615	84747.8	615	40511	465	26588.2
			614	48531.4	614	43693.4	614	46964.9	614	84666.9	614	40057.5	464	26313.6
			613	47803.4	613	43001.1	613	46346.2	613	84442.7	613	39351.7	463	26348.5
			612	47045.1	612	42354.7	612	45637.5	612	84099.7	612	38652.9	462	26054.1
			611	46476.7	611	41839.4	611	45138.2	611	83838.4	611	38230	461	25830.2
			610	45765.7	610	41219.6	610	44561.8	610	83593.3	610	37729.8	460	26286
			609	45009.3	609	40532.9	609	43994.7	609	83248	609	37257.5	459	26957.1
			608	44245.2	608	39846.5	608	43294	608	82793.1	608	36559.1	458	26507.8
			607	43626.9	607	39360	607	42622.7	607	82453.5	607	36018.7	457	26272.3
			606	43117.3	606	38937.5	606	42065.2	606	82264.4	606	35610	456	25773.8
			605	42422.6	605	38362.2	605	41453.6	605	81994.8	605	35002.1	455	25713.6
			604	41756.2	604	37766.2	604	40765.1	604	81511.4	604	34416	454	26068
			603	41104.8	603	37158	603	40021.2	603	80988.8	603	33884.4	453	25847
			602	40543.3	602	36520.6	602	39473.8	602	80686.4	602	33449.7	452	26047.6
			601	40062.7	601	35870.2	601	38931.4	601	80478.5	601	33041.4	451	26108.8
			600	39344.7	600	35209.4	600	38264.1	600	80097	600	32540.5	450	26081.2
			599	38639.5	599	34575.8	599	37617.3	599	79671.5	599	31994.6	449	25846.6
			598	38121.4	598	34074.9	598	37061.8	598	79346.8	598	31451.5	448	25698
			597	37557.5	597	33625.6	597	36467.4	597	78867.4	597	30940.1	447	26247.7
			596	36892.5	596	33025.8	596	35901.1	596	78272.6	596	30557.9	446	26189.6
			595	36262.4	595	32482.9	595	35402.2	595	77926.8	595	30170.1	445	26202.9
			594	35734.2	594	32026.1	594	34904.9	594	77727.4	594	29787.1	444	25960.9
			593	35151.6	593	31420.7	593	34323.6	593	77166	593	29389.8	443	26385.9
			592	34602.9	592	30974.5	592	33752.9	592	76614.2	592	29056.2	442	26559.1
			591	34044.9	591	30611.5	591	33122.3	591	76161.5	591	28640.4	441	26588.6
			590	33530.9	590	30053.2	590	32467.6	590	75629.8	590	28151.4	440	27002.3
			589	33071.6	589	29516.4	589	32110.2	589	75151.2	589	27844.1	439	26704.8
			588	32616	588	29117.7	588	31806	588	74696.1	588	27591.5	438	27019.2
			587	32074	587	28625.6	587	31115.5	587	74119.3	587	27077.6	437	27442.5
			586	31543.4	586	28123.7	586	30559.6	586	73457.9	586	26548.4	436	27225
			585	31097.5	585	27710.8	585	30237	585	72951.2	585	26247.2	435	27408.9
			584	30553.7	584	27195	584	29770.8	584	72405.7	584	25872.5	434	27586.7
			583	29944.1	583	26663.6	583	29111.3	583	71740.8	583	25436.3	433	27651.5
			582	29464.3	582	26291.7	582	28643.7	582	71154.5	582	25038.2	432	27410.1
			581	29023	581	25830.9	581	28143.7	581	70620.2	581	24715.9	431	27578.3
			580	28497.3	580	25330.4	580	27599.9	580	69938.5	580	24499.2	430	28109.4
			579	27936.8	579	24894.5	579	27180.2	579	69128.5	579	24180.3	429	28377.3
			578	27563.9	578	24514.7	578	26768.5	578	68501.5	578	23894.3	428	28261.8
			577	27096.9	577	24198.8	577	26201.3	577	67861.7	577	23598.7	427	28964
			576	26589.4	576	23840	576	25625	576	67079.7	576	23189.6	426	28882.2
			575	26230.6	575	23446	575	25170.5	575	66402	575	22878.5	425	29256.1
			574	25817.2	574	23024.4	574	24701.7	574	65605.5	574	22574.9	424	29121.2
			573	25419.9	573	22674.9	573	24399.9	573	64897.8	573	22347.8	423	28969.3
			572	25081.3	572	22438.8	572	24176.8	572	64404.1	572	22191.9	422	28868.5
			571	24625.2	571	22149.1	571	23915.7	571	63640	571	22006.8	421	28424.9
			570	24067.4	570	21631	570	23341.7	570	62605.5	570	21684.4	420	28384.3
			569	23683.9	569	21060.7	569	22789.8	569	61622.5	569	21402.8	419	28511.4
			568	23463.1	568	20763.6	568	22361.3	568	60793.4	568	21140.2	418	28336.1
			567	23195.5	567	20552	567	22075.9	567	60048.9	567	20951.4	417	27830.8
			566	22806	566	20386	566	21816.2	566	59211.1	566	20922.9	416	27976.4
			565	22518.4	565	20125.8	565	21291.4	565	58285.3	565	20751.3	415	28194.9
			564	22084	564	19755.4	564	20995.1	564	57471.8	564	20432.9	414	27870.8
			563	21857.4	563	19578.8	563	20855.5	563	56735.5	563	20436.3	413	27700.3
			562	21660.6	562	19371.8	562	20563.2	562	55829.3	562	20309	412	27561.7
			561	21086.8	561	18987.7	561	20207.1	561	54798.1	561	19950.9	411	27564.4
			560	20676.7	560	18595.2	560	19869.8	560	53931.8	560	19675.7	410	27309.6
			559	20257.5	559	18320.1	559	19569.5	559	52943.8	559	19473.3	409	27210.2
			558	20109	558	18190.8	558	19390	558	52107	558	19456.2	408	27358
			557	19996.6	557	18217.2	557	19223	557	51341.1	557	19216.1	407	27108.2
			556	19773.4	556	17951.7	556	18953.7	556	50453.3	556	18998.1	406	26928.9
			555	19482.7	555	17678.1	555	18637.3	555	49456	555	18955.8	405	26643.9
			554	19294.9	554	17510.1	554	18444.6	554	48696.1	554	18843.7	404	26752.9
			553	18993.6	553	17252	553	18193.5	553	47738.7	553	18595.3	403	26700.6
			552	18621.4	552	17012.2	552	17871.1	552	46847.3	552	18395.2	402	26998.9
			551	18518.3	551	16853.1	551	17681.9	551	45978.4	551	18328.3	401	26681.4
			550	18548.4	550	16762	550	17513.7	550	45091.2	550	18237.4	400	26558.7
			549	18327.9	549	16635.1	549	17258.7	549	44150.2	549	18124.9	399	26675.9
			548	18232.9	548	16529.4	548	17095.5	548	43402.5	548	18126.6	398	26877.7
			547	18064.4	547	16305.3	547	16896.8	547	42466.3	547	17889.9	397	26604
			546	17861.3	546	16157.6	546	16726.2	546	41560.1	546	17724.6	396	26642.3
			545	17653.8	545	15954.2	545	16542.3	545	40746.9	545	17545.4	395	26142.5
			544	17466.5	544	15783.8	544	16304.6	544	39862.1	544	17417.3	394	26412.9
			543	17503.3	543	15774.9	543	16161.7	543	38933	543	17438.4	393	26430.6
			542	17336.8	542	15647.2	542	15906.8	542	38096.8	542	17367.9	392	26621.4
			541	17227	541	15488.1	541	15826.4	541	37325.4	541	17324.6	391	26466.5
			540	17077.5	540	15521.5	540	15728.4	540	36424.4	540	17161.9	390	26728.5
			539	17016.8	539	15379.8	539	15602.9	539	35565.7	539	16959.8	389	26847.9
			538	16869.9	538	15229.2	538	15407.8	538	34750.6	538	16850.5	388	26774.8
			537	16627.4	537	15185.3	537	15328.9	537	33905.8	537	16747.3	387	27289.3
			536	16416.3	536	14893.7	536	15091.4	536	32945.4	536	16477.9	386	27478.8
			535	16148.6	535	14812.9	535	15077.5	535	32014.9	535	16451.9	385	27952.9
			534	16255.5	534	14885	534	14900.5	534	31517	534	16487.7	384	27791.3
			533	16320.2	533	14906.3	533	14971.5	533	30952.4	533	16390	383	27776.5
			532	16294.2	532	14746.7	532	14867.8	532	30271.3	532	16274.8	382	27781.1
			531	16305.1	531	14901.2	531	14973.2	531	29573.6	531	16211.4	381	27946.3
			530	16171	530	14822.1	530	14840.7	530	28884.6	530	16055	380	28509.5
			529	16024.4	529	14702.4	529	14572.2	529	28105.3	529	15993.7	379	28507.8
			528	15927.2	528	14557.5	528	14383.1	528	27428.2	528	15811.2	378	28911.2
			527	15911	527	14573.2	527	14356.7	527	26830.4	527	15648.3	377	29102.3
			526	15933.2	526	14553.5	526	14376.6	526	26309.9	526	15507.5	376	29775.5
			525	15798.9	525	14469.8	525	14162.3	525	25622.6	525	15415.6	375	29988.9
			524	15748.1	524	14503.4	524	14216.5	524	24984.7	524	15523	374	29912.7
			523	15646.5	523	14392.4	523	14218.6	523	24281.4	523	15383.3	373	29644.1
			522	15549.2	522	14271.6	522	13960.3	522	23721.8	522	15238.1	372	30654
			521	15380.6	521	14195.5	521	13975	521	23198.3	521	15204.5	371	30367
			520	15458.4	520	14158.8	520	14007.1	520	22597.3	520	15198.9	370	29825.5
			519	15580.4	519	14140	519	13816.1	519	22323.6	519	15295.3	369	30269.6
			518	15457.7	518	13974.3	518	13745.5	518	21776.4	518	15007.4	368	30345.7
			517	15261.5	517	13956.3	517	13669.4	517	21201.9	517	14829.7	367	31145.2
			516	15289.7	516	14022.6	516	13589.3	516	20777.2	516	14780.5	366	30820.7
			515	15236.2	515	14090.8	515	13682.3	515	20393.4	515	14722.6	365	31169.6
			514	15200.2	514	14099.4	514	13709.6	514	19939.6	514	14678	364	31154
			513	15327.7	513	14053	513	13697.9	513	19501.4	513	14541.2	363	30801.1
			512	15094.7	512	13977.5	512	13492.8	512	19026.9	512	14451.5	362	31340.7
			511	15219.9	511	14169.6	511	13648.2	511	18837.7	511	14662	361	31282.4
			510	15199.5	510	13939	510	13522.4	510	18418.3	510	14597.9	360	30698
			509	15125.3	509	13834.3	509	13329.6	509	17997.8	509	14613.1	359	30345.5
			508	14972	508	13701.8	508	13201.9	508	17560.6	508	14355.1	358	30981.3
			507	15080.8	507	13756.8	507	13278.1	507	17254.3	507	14275.4	357	31104.4
			506	15033.9	506	13727.5	506	13231.3	506	16942.1	506	14078.7	356	30338.8
			505	15052.1	505	13727.4	505	13059.9	505	16665.7	505	14126.1	355	30110.7
			504	15021.5	504	13820.7	504	12981.2	504	16417.1	504	14106.3	354	30353.8
			503	14985.8	503	13861.7	503	13163.5	503	16392.4	503	14194.5	353	29950.1
			502	14973.4	502	13679.1	502	13127.2	502	15934.3	502	14149.9	352	29692.6
			501	15004	501	13698.7	501	13202.7	501	15563.3	501	14218.3	351	30029.3
			500	14870.7	500	13683	500	13024.1	500	15428.3	500	14155.6	350	29014.5
			499	14873.6	499	13565.4	499	12954.7	499	15350.4	499	14127.7	349	28400.3
			498	14981.6	498	13677.3	498	13136.2	498	15161.6	498	14267.4	348	28652.2
			497	14822.4	497	13625.8	497	13075.4	497	14846.5	497	14242.8	347	28124.2
			496	14779.5	496	13705.9	496	12962	496	14598.6	496	14113.9	346	27725.4
			495	14789.9	495	13606.1	495	12989.9	495	14413.2	495	14031.2	345	27283.7
			494	14922.7	494	13647.2	494	13044.9	494	14451.7	494	14072	344	27420.2
			493	14826.7	493	13679	493	12973.3	493	14299.7	493	14044.9	343	27762.8
			492	14755.3	492	13675.2	492	13146	492	14143.2	492	14045.3	342	27625.6
			491	14914.9	491	13837.5	491	13121	491	14164.1	491	14209.5	341	27305.8
			490	14655.6	490	13596	490	13130.8	490	14141	490	14098.9	340	27364.9
			489	14613.7	489	13477.8	489	12979.2	489	13877.6	489	13898.6	339	27518.3
			488	14756.9	488	13575.5	488	12977.1	488	13864.4	488	13804.2	338	27102.1
			487	14722.3	487	13523	487	12936.8	487	13389.2	487	13697.9	337	26910.1
			486	14596.3	486	13459.1	486	12871	486	13278	486	13668.4	336	26502.7
			485	14615.8	485	13504.5	485	13040.7	485	13421.5	485	13652.1	335	26378.6
			484	14678.6	484	13399.6	484	12866	484	13120.3	484	13225.4	334	26005
			483	14582.7	483	13434	483	12769.5	483	12986.5	483	13112.5	333	26304.3
			482	14352.9	482	13068.2	482	12529.4	482	12742.6	482	13007.8	332	26742.6
			481	14250.7	481	12971.4	481	12491.7	481	12625	481	12708.1	331	26979.6
			480	14121.4	480	12825.7	480	12504.7	480	12586.6	480	12552	330	26512
			479	14094.1	479	12835.8	479	12260.8	479	12303.5	479	12563.8	329	26016.4
			478	13939.8	478	12773	478	12183.5	478	12373.8	478	12251.3	328	26134.7
			477	13648.2	477	12589.5	477	12221.1	477	12198.7	477	12196	327	26168.8
			476	13626.8	476	12545	476	12189.9	476	12182.7	476	12235.8	326	26024.2
			475	13597.5	475	12373.4	475	12242.4	475	12172.4	475	12154	325	26284.9
			474	13441.3	474	12373.9	474	12128.9	474	12041.7	474	12072.5	324	26265.6
			473	13515.2	473	12375.3	473	12080.8	473	11982.2	473	11942.6	323	25195.5
			472	13197.2	472	11959.7	472	11736.9	472	11634.7	472	11474.6	322	24980.2
			471	13147.6	471	11962.2	471	11908.3	471	11578.8	471	11478.5	321	25316.3
			470	13002.8	470	11734.2	470	11773.2	470	11482.1	470	11181.8	320	24968.8
			469	12940.2	469	11682.3	469	11706	469	11358.7	469	11031.3	319	24064.8
			468	12704.4	468	11701.5	468	11653.8	468	11295.4	468	11015.6	318	23847.2
			467	12581	467	11790.3	467	11301.3	467	11091.7	467	10845.4	317	24027.1
			466	12320.2	466	11190.3	466	11027.2	466	10910.3	466	10428.8	316	24101.6
			465	12213.3	465	11027.1	465	10958.8	465	10914.6	465	10376.8	315	24143.7
			464	12098.7	464	10903.1	464	10821	464	10879.7	464	10302.2	314	24298
			463	11917.9	463	10751.7	463	10637.8	463	10652.6	463	10097.9	313	24469.1
			462	11524.9	462	10562.8	462	10169.5	462	10531.4	462	9815.11	312	24612.4
			461	11366.4	461	10321	461	10357.1	461	10366.9	461	9627.19	311	24663.1
			460	11339.9	460	10340.1	460	10190.5	460	10392.7	460	9497.19	310	24545.4
			459	11491.5	459	10295.8	459	10177.9	459	10350.9	459	9637.13	309	24780.5
			458	11119.9	458	10132.9	458	10093.1	458	10215.8	458	9504.26	308	25164.8
			457	11002.6	457	9940.28	457	9637.76	457	9959.84	457	9253.8	307	25553.7
			456	10800.3	456	9686.33	456	9543.65	456	9730.46	456	9107.94	306	26060.4
			455	10687.2	455	9608.48	455	9430.3	455	9602.69	455	9021.74	305	26383.6
			454	10506.6	454	9676.78	454	9406.84	454	9699.15	454	9063.24	304	26250.6
			453	10469.6	453	9504.9	453	9358.78	453	9515.16	453	9031.36	303	26192.5
			452	10337.3	452	9369.1	452	9457.51	452	9399.57	452	8957.16	302	26295.5
			451	10339.5	451	9288.5	451	9348.49	451	9308.61	451	8695.52	301	26724.1
			450	10134.8	450	9282.84	450	9291.48	450	9257.35	450	8627.89	300	27244.7
			449	9946.41	449	9081.25	449	9155.35	449	9033.75	449	8498.96
			448	9678.29	448	8963.26	448	9158.24	448	8818.44	448	8509.48
			447	9654.17	447	8999.11	447	9065.56	447	8915.9	447	8621.81
			446	9712.58	446	8990.69	446	8760.72	446	8550.35	446	8438.32
			445	9654	445	8821.88	445	8617.96	445	8554.32	445	8353.77
			444	9352.79	444	8703.81	444	8794.46	444	8648.71	444	8341.36
			443	9411.12	443	8759.25	443	8678.81	443	8495.94	443	8283.26
			442	9317.9	442	8677.03	442	8571.14	442	8385.67	442	8249
			441	9333.32	441	8723.07	441	8694	441	8200.6	441	8281.78
			440	9358.22	440	8672.33	440	8633.53	440	8198.43	440	8430.02
			439	9476.77	439	8641.98	439	8458.85	439	7994.86	439	8436.76
			438	9365.72	438	8503.76	438	8535.57	438	7953.26	438	8498.31
			437	9466.35	437	8569.31	437	8510.96	437	8010.02	437	8566.43
			436	9383.46	436	8671.6	436	8559.12	436	7983.31	436	8617.46
			435	9401.9	435	8930.73	435	8485.29	435	7948.48	435	8785.33
			434	9487.63	434	8749.62	434	8518.36	434	7972.66	434	8793.72
			433	9376.74	433	8724.2	433	8346.86	433	7770.44	433	8888.46
			432	9269.74	432	8791.05	432	8216.21	432	7639.33	432	8805.79
			431	9476.86	431	8919.72	431	8521.73	431	7763.4	431	9145.9
			430	9641.59	430	9066.68	430	8719.48	430	7872.68	430	9168.99
			429	9734.81	429	9216.96	429	8844.74	429	7892.62	429	9361.61
			428	9770.13	428	9079.87	428	8796.39	428	7620.47	428	9202.36
			427	10050.7	427	9270.62	427	9036.63	427	7892.98	427	9479.28
			426	10131.6	426	9277.66	426	9109.21	426	7738.31	426	9594.07
			425	10318	425	9537.83	425	9428.28	425	7892.53	425	9862.94
			424	10451.8	424	9617.54	424	9542.11	424	7817.99	424	9993.84
			423	10580.3	423	9574.33	423	9540.57	423	7983.4	423	10119.1
			422	10606.5	422	9636.32	422	9695.64	422	7954.07	422	10370.9
			421	10610.8	421	9784.17	421	9586.23	421	7745.71	421	10275.1
			420	10577.6	420	9723.72	420	9838.97	420	7782.8	420	10283.3
			419	10900	419	10110.7	419	10113.8	419	8031.13	419	10692.5
			418	11136.6	418	10218	418	10233.5	418	8127.87	418	10787.8
			417	11243.5	417	10203.6	417	10560.1	417	8040.34	417	10891.2
			416	11445.8	416	10281.3	416	10570.7	416	8129.13	416	11056.4
			415	11720.1	415	10469.5	415	10746.3	415	8435.75	415	11449.1
			414	11778.8	414	10594.7	414	10861.4	414	8424.2	414	11416.7
			413	11960.8	413	10761.9	413	11124.7	413	8760.96	413	11685.3
			412	11986.9	412	10729.1	412	11031.8	412	8772.33	412	11866.1
			411	12080.2	411	10928.5	411	11217.7	411	8714.49	411	12099.1
			410	12182.4	410	11071.8	410	11312.2	410	8764.21	410	12126.6
			409	12288.3	409	11167.5	409	11614.4	409	9009.11	409	12273.1
			408	12585.8	408	11213.2	408	11826.7	408	9226.67	408	12483.6
			407	12508.4	407	11249	407	12050.9	407	9167.48	407	12597.6
			406	12509.7	406	11201.1	406	11808.8	406	9243.82	406	12658
			405	12545.4	405	11255.8	405	11963.9	405	9204.93	405	12664.3
			404	12705.7	404	11335.3	404	12054.7	404	9367.53	404	12774.3
			403	12785.2	403	11395.2	403	12019.7	403	9390.63	403	12788.1
			402	12899.5	402	11585.1	402	12207	402	9665.76	402	12976.8
			401	13018.5	401	11577.5	401	12221.7	401	9678.22	401	13006.2
			400	12964	400	11584.8	400	12368.1	400	9706.73	400	12986.3
			399	13029.1	399	11699.8	399	12398.8	399	9764.03	399	13071.3
			398	13090.3	398	11767.7	398	12582.5	398	9966.07	398	13084.5
			397	13131	397	11663.4	397	12336.9	397	10085.5	397	13040.3
			396	13076.9	396	11701.8	396	12235.4	396	10058.1	396	13095.4
			395	12983	395	11566	395	12319.1	395	10256.2	395	13089.8
			394	13054.7	394	11655.6	394	12427.2	394	10466.3	394	13098.9
			393	13089	393	11668.5	393	12410.2	393	10499.1	393	13027.8
			392	12964.7	392	11698.6	392	12421.9	392	10592.4	392	13046.8
			391	12990.7	391	11539.8	391	12178.3	391	10777.9	391	13043.4
			390	13096.8	390	11777.3	390	12344.2	390	10886.4	390	13219.5
			389	12866.9	389	11714.7	389	12256.3	389	11040.9	389	13231.8
			388	12943.5	388	11695.6	388	12389.9	388	11303.3	388	13273.2
			387	12895.7	387	11730.7	387	12395.1	387	11392.9	387	13457.1
			386	13129.3	386	11811	386	12405.4	386	11395.2	386	13520.1
			385	13163.4	385	11861.5	385	12551.8	385	11585.5	385	13562.3
			384	13100.1	384	11914.2	384	12712.9	384	11905.3	384	13614.6
			383	13216.1	383	11962	383	12759.5	383	12109.1	383	13769.1
			382	13202.4	382	11894.1	382	12745.8	382	12126.1	382	13768.2
			381	13308	381	12029.7	381	12727.6	381	12311.1	381	13714.7
			380	13423.9	380	12108.8	380	12843.7	380	12484	380	13991.3
			379	13344.8	379	12197.2	379	12839.9	379	12666	379	14029.7
			378	13717.5	378	12344.5	378	13137.1	378	13047.9	378	14256.2
			377	14528.8	377	12629.1	377	13606.6	377	13479.4	377	14749.5
			376	14948.9	376	12935.3	376	13842.6	376	13945.4	376	15137.1
			375	14622.6	375	12899.1	375	13851.6	375	14056.2	375	14978.7
			374	14603.1	374	12780.9	374	13772.5	374	14235.4	374	14772.8
			373	14763.4	373	13221.6	373	13908.8	373	14259.2	373	14871.7
			372	15045.8	372	13519.6	372	14295.1	372	15038.7	372	15391
			371	15291.8	371	13591.5	371	14708.3	371	15188.8	371	15857.5
			370	15251	370	13863.6	370	14616.1	370	15349.8	370	15827.6
			369	15277.2	369	14052.6	369	14566.6	369	15837.5	369	15928
			368	15716.6	368	14022.7	368	14974.5	368	16074.1	368	16114.3
			367	16104.2	367	14220.3	367	15296.4	367	16566.6	367	16453.6
			366	16032.9	366	14373.8	366	15220.7	366	16837.8	366	16575.4
			365	16414	365	14890.9	365	15710.4	365	17371.6	365	16948.9
			364	16518.9	364	14743.7	364	15647.8	364	17555.9	364	16962.8
			363	16657.6	363	14972.7	363	15600.3	363	17915.9	363	17138.9
			362	17145.8	362	15529.5	362	16335.6	362	18513.1	362	17470.7
			361	17359.8	361	15637.5	361	16509.9	361	18667.3	361	17643.2
			360	17365.9	360	15679.7	360	16680.5	360	18770.5	360	17809
			359	17827	359	16239.1	359	17154.9	359	19285	359	18182.2
			358	18490.1	358	16655.7	358	17704.9	358	19814.3	358	18718.1
			357	18511.3	357	17096.5	357	17799.9	357	20405.1	357	18952.6
			356	18552.4	356	17342.5	356	17890.1	356	20624.2	356	19028.1
			355	18909.9	355	17358.9	355	18176.4	355	21040	355	19208.3
			354	19487.5	354	17574.6	354	18599	354	21463.7	354	19544.8
			353	19814.8	353	17924	353	19038.1	353	21548.6	353	19671
			352	20079.1	352	18352.7	352	19138.9	352	22064.1	352	19930.8
			351	20623.9	351	18801.1	351	19690.5	351	22566.6	351	20689.2
			350	21077.6	350	18736	350	19640.7	350	22368	350	20995.3
			349	21197.7	349	18923.7	349	19872.2	349	22629.6	349	21105.2
			348	21279.5	348	19239.4	348	20390.6	348	23207.6	348	21323.3
			347	21528	347	19659.3	347	20618.6	347	23375.2	347	21416.2
			346	21799	346	19838.9	346	20636.3	346	23416.8	346	21559.6
			345	22070.2	345	19887.1	345	20619	345	23678.4	345	21864.8
			344	22299.9	344	20164.8	344	21195.4	344	24196	344	22367.2
			343	22465	343	20506.4	343	21401.8	343	24030.1	343	22932.5
			342	22911.1	342	20811.5	342	21643.9	342	24047.2	342	23360
			341	23257.1	341	21281	341	22327.2	341	24350	341	23752.3
			340	23478.7	340	21808.9	340	22735.8	340	24647	340	24013
			339	23623	339	21945.1	339	23076.9	339	25031	339	24580.3
			338	24089.2	338	21897	338	22975.1	338	24898.6	338	25194.2
			337	24517.8	337	22302.5	337	23115.5	337	24959	337	25593.9
			336	24610.3	336	22653	336	23309	336	25041.4	336	26017.6
			335	25113.8	335	22828.9	335	23744.1	335	25065.9	335	26645.1
			334	25522.7	334	23075	334	24474.8	334	25278.8	334	26860.4
			333	25799.8	333	23698.7	333	25006.1	333	25833.4	333	27288.9
			332	26240.1	332	24094	332	25287.1	332	26075.5	332	27903.8
			331	26435.3	331	24209.9	331	25378.8	331	26125.8	331	28321.1
			330	26750.3	330	24138.5	330	25554.9	330	26181.7	330	28274.9
			329	27225.7	329	24353.9	329	25981	329	26318	329	28445.6
			328	27535.1	328	25164.6	328	26591.4	328	27282.8	328	29199.8
			327	27361.8	327	25488.1	327	26924.6	327	27782	327	29735.7
			326	27568.8	326	25643.8	326	26910.6	326	27755.3	326	30026.8
			325	28279.4	325	26082.8	325	27435.4	325	28419.7	325	30306.3
			324	28853.9	324	26669.8	324	28295.7	324	28972.9	324	30716.7
			323	28712.4	323	26685.6	323	28170.3	323	29352.5	323	30861.2
			322	28662	322	26756.1	322	28271.3	322	29945.2	322	30828.7
			321	29150.2	321	27658.9	321	28702.4	321	30375.9	321	31024.7
			320	29656.4	320	27617.4	320	29268.6	320	30851.7	320	31306.1
			319	29974.1	319	27397.8	319	29500.6	319	31530.7	319	31323
			318	30916.6	318	28202.8	318	29877.1	318	31805.9	318	31544.9
			317	31597.9	317	28780	317	30536.8	317	32044.6	317	31796.7
			316	31803.3	316	28969.4	316	30760.9	316	32346.7	316	31892.1
			315	32015.1	315	29062	315	30859	315	32696.9	315	31934.6
			314	32023	314	29153.6	314	30983.8	314	33084.9	314	31975.3
			313	31967.3	313	29295.9	313	31069.5	313	33266.6	313	31856.3
			312	32034.2	312	29286.7	312	30938.6	312	33336.7	312	31598.7
			311	32002.2	311	29084.6	311	30844.9	311	33386.6	311	31234.9
			310	31839.6	310	28914.9	310	30618.7	310	33280.7	310	30855.4
			309	31810.6	309	28974.7	309	30563.5	309	33305.1	309	30763.8
			308	31696.1	308	28936.2	308	30525.7	308	33213.2	308	30550.2
			307	31584.1	307	28891	307	30496.9	307	33095.1	307	30172.6
			306	31597.3	306	28864.4	306	30409.9	306	32966.2	306	29996.5
			305	31495.6	305	28880.6	305	30217.5	305	32692	305	29795.1
			304	31118.1	304	28693.6	304	30098.4	304	32356.8	304	29395
			303	30925.1	303	28368.5	303	29917.2	303	32074.6	303	28965.8
			302	30794.2	302	28177.8	302	29781.3	302	31924.1	302	28613.6
			301	30970.1	301	28183.9	301	29720.5	301	31784.2	301	28273.8
			300	30927	300	28107.8	300	29533.6	300	31636.2	300	27952

## Sheet: Figure 2b
		Figure 2b
			DOC6-IC		DOC8-IC		DOC2C6-IC		DC6-IC		DOC2C6-2F
			Wavelength(nm)	Absorbance coefficient M^-1 cm^-1	Wavelength(nm)	Absorbance coefficient M^-1 cm^-1	Wavelength(nm)	Absorbance coefficient M^-1 cm^-1	Wavelength(nm)	Absorbance coefficient M^-1 cm^-1	Wavelength(nm)	Absorbance coefficient M^-1 cm^-1
			1000	-328.945	1000	1257.43	1000	-1210.89	1000	266.801	1000	-350.988
			999	-236.382	999	1354.06	999	-1120.87	999	205.433	999	-637.855
			998	-357.286	998	1427.43	998	-1091.43	998	297.787	998	-394.62
			997	-396.683	997	1393.76	997	-1184.78	997	54.1247	997	761.715
			996	-224.322	996	1380.99	996	-1162.4	996	139.235	996	553.854
			995	-115.98	995	1559.31	995	-1240.52	995	91.9517	995	-203.477
			994	-205.226	994	1425.84	994	-1208.37	994	134.909	994	-524.596
			993	-178.794	993	1429.31	993	-1076.61	993	174.245	993	835.215
			992	-267.337	992	1438.81	992	-997.581	992	311.67	992	994.144
			991	-271.457	991	1330.69	991	-1026.92	991	353.219	991	-399.003
			990	-92.3618	990	1439.8	990	-967.137	990	474.245	990	-329.478
			989	-35.8794	989	1488.61	989	-840.222	989	610.262	989	609.107
			988	-209.548	988	1455.84	988	-1123.49	988	531.489	988	227.638
			987	-58.794	987	1596.83	987	-1052.02	987	592.757	987	110.71
			986	127.739	986	1618.42	986	-1094.35	986	595.473	986	-201.54
			985	30.0502	985	1618.71	985	-1024.6	985	540.04	985	158.011
			984	-247.337	984	1262.67	984	-1312.5	984	223.441	984	-107.957
			983	-120.804	983	1382.87	983	-1202.82	983	205.433	983	-910.449
			982	62.5126	982	1529.31	982	-893.246	982	391.147	982	307.051
			981	-5.52764	981	1540.59	981	-876.613	981	320.724	981	417.659
			980	-72.6633	980	1520.79	980	-1002.42	980	215.091	980	244.05
			979	-148.04	979	1606.34	979	-1061.49	979	387.525	979	-789.341
			978	-124.623	978	1570.89	978	-1116.13	978	327.565	978	-579.441
			977	-152.261	977	1594.85	977	-1077.22	977	372.435	977	124.268
			976	-72.3618	976	1579.5	976	-933.871	976	545.372	976	181.764
			975	-29.6482	975	1561.68	975	-932.863	975	492.354	975	444.368
			974	78.794	974	1616.04	974	-900.202	974	481.891	974	493.912
			973	11.1558	973	1731.78	973	-977.621	973	389.537	973	310.211
			972	38.4925	972	1801.88	972	-930.847	972	538.531	972	-537.339
			971	-129.146	971	1596.24	971	-1108.57	971	353.722	971	738.574
			970	-200.201	970	1520.5	970	-1148.99	970	258.954	970	752.03
			969	-95.2764	969	1533.47	969	-1218.75	969	254.93	969	776.191
			968	-96.8844	968	1567.23	968	-1234.27	968	305.734	968	-64.4277
			967	-217.99	967	1561.78	967	-1095.46	967	311.368	967	-339.876
			966	-391.96	966	1296.24	966	-1260.89	966	172.334	966	326.42
			965	-357.186	965	1423.37	965	-1215.12	965	210.865	965	195.526
			964	-271.96	964	1441.09	964	-1038.91	964	246.781	964	668.335
			963	-343.116	963	1422.08	963	-1039.82	963	312.777	963	621.748
			962	-440.704	962	1456.14	962	-1107.96	962	269.517	962	-192.773
			961	-486.131	961	1495.45	961	-1020.36	961	290.744	961	580.257
			960	-308.744	960	1351.78	960	-1055.04	960	250	960	476.378
			959	-276.482	959	1351.68	959	-1035.99	959	242.354	959	388.911
			958	-351.357	958	1341.88	958	-1157.76	958	262.877	958	210.307
			957	-179.497	957	1388.71	957	-1070.77	957	491.046	957	-254.958
			956	-202.814	956	1537.92	956	-950.504	956	576.559	956	-276.57
			955	-254.271	955	1468.51	955	-995.766	955	555.936	955	-242.725
			954	-222.613	954	1498.42	954	-1019.66	954	583.903	954	547.432
			953	-382.513	953	1380.59	953	-1097.78	953	459.658	953	671.496
			952	-385.528	952	1374.85	952	-1080.75	952	453.018	952	612.471
			951	-293.266	951	1486.73	951	-1013.21	951	502.817	951	-154.647
			950	-372.06	950	1354.75	950	-1116.73	950	358.954	950	-21.4079
			949	-250.352	949	1513.66	949	-930.444	949	481.59	949	18.8594
			948	-246.332	948	1562.97	948	-938.407	948	468.712	948	12.5389
			947	-230.754	947	1568.12	947	-973.488	947	470.423	947	80.8404
			946	-260.503	946	1575.64	946	-1009.78	946	466.499	946	-49.1363
			945	-58.191	945	1640	945	-886.694	945	583.099	945	-100.108
			944	-95.9799	944	1568.61	944	-926.109	944	521.328	944	108.263
			943	-237.99	943	1447.23	943	-1021.47	943	427.163	943	69.9326
			942	-233.166	942	1421.09	942	-966.633	942	398.39	942	-110.913
			941	-23.0151	941	1536.44	941	-890.323	941	506.74	941	218.973
			940	-21.9095	940	1567.82	940	-861.391	940	601.811	940	-53.1121
			939	-129.95	939	1508.81	939	-879.032	939	670.02	939	-246.395
			938	-82.5126	938	1512.77	938	-932.863	938	657.746	938	-146.899
			937	-142.513	937	1567.43	937	-1008.37	937	526.258	937	-293.798
			936	-122.613	936	1545.94	936	-950.504	936	578.068	936	-34.8644
			935	-121.809	935	1604.06	935	-858.669	935	638.431	935	87.9764
			934	-111.357	934	1447.62	934	-932.157	934	559.859	934	198.686
			933	-172.663	933	1455.35	933	-999.294	933	522.736	933	322.138
			932	-122.01	932	1497.52	932	-989.617	932	554.427	932	-322.444
			931	-13.1658	931	1567.33	931	-944.556	931	598.491	931	57.6995
			930	-116.683	930	1552.77	930	-1008.57	930	574.044	930	429.586
			929	-152.261	929	1494.75	929	-1107.46	929	538.934	929	-213.57
			928	-67.0352	928	1555.64	928	-1011.79	928	534.909	928	-24.9759
			927	-16.5829	927	1659.41	927	-894.456	927	663.682	927	87.6706
			926	-76.8844	926	1683.96	926	-946.573	926	627.867	926	-266.07
			925	-122.01	925	1714.36	925	-893.347	925	610.664	925	-107.04
			924	-11.1558	924	1761.29	924	-838.609	924	669.014	924	21.0002
			923	-87.5377	923	1712.97	923	-782.359	923	665.191	923	179.521
			922	-132.161	922	1699.9	922	-721.673	922	637.525	922	4.17964
			921	-103.116	921	1658.71	921	-785.685	921	624.849	921	127.428
			920	-104.623	920	1682.48	920	-808.468	920	619.316	920	-91.3405
			919	-126.834	919	1645.64	919	-806.653	919	630.684	919	-40.3693
			918	-124.925	918	1597.82	918	-789.113	918	631.791	918	22.5293
			917	-154.975	917	1567.33	917	-773.589	917	606.942	917	-268.619
			916	-141.106	916	1619.41	916	-777.823	916	602.314	916	-186.555
			915	-128.241	915	1653.86	915	-812.601	915	665.292	915	-16.7186
			914	-212.563	914	1598.51	914	-862.097	914	681.388	914	120.19
			913	-253.467	913	1582.67	913	-874.093	913	623.944	913	-66.7724
			912	-233.467	912	1651.68	912	-823.185	912	598.592	912	-207.657
			911	-176.181	911	1640	911	-833.871	911	625.05	911	-135.278
			910	-144.824	910	1580.3	910	-862.601	910	662.475	910	-112.952
			909	-172.864	909	1596.24	909	-813.306	909	635.714	909	-369.542
			908	-190.452	908	1557.43	908	-802.823	908	570.02	908	-259.852
			907	-238.995	907	1583.96	907	-836.694	907	613.682	907	186.555
			906	-243.015	906	1562.28	906	-776.21	906	662.877	906	134.156
			905	-222.412	905	1618.32	905	-656.653	905	725.553	905	-71.7676
			904	-218.693	904	1695.94	904	-671.371	904	772.636	904	133.749
			903	-116.181	903	1763.86	903	-721.27	903	794.668	903	181.356
			902	-125.528	902	1706.53	902	-757.762	902	767.404	902	312.454
			901	-212.764	901	1659.6	901	-805.544	901	737.626	901	239.565
			900	-158.392	900	1705.15	900	-749.395	900	780.382	900	103.37
			899	-168.04	899	1711.98	899	-731.956	899	750.101	899	-137.928
			898	-189.447	898	1701.68	898	-772.782	898	726.157	898	-347.93
			897	-139.196	897	1690.5	897	-806.048	897	721.026	897	49.8499
			896	-139.698	896	1664.95	896	-744.254	896	723.742	896	322.546
			895	-182.613	895	1677.72	895	-694.556	895	737.123	895	38.3304
			894	-145.93	894	1722.67	894	-691.835	894	764.085	894	-169.429
			893	-148.844	893	1664.36	893	-726.613	893	756.439	893	20.6943
			892	-119.598	892	1709.21	892	-739.919	892	836.72	892	549.368
			891	-25.0251	891	1764.95	891	-649.194	891	910.664	891	521.742
			890	-5.82915	890	1744.16	890	-574.294	890	933.903	890	21.204
			889	-8.24121	889	1768.02	889	-549.798	889	926.459	889	74.1122
			888	-1.30653	888	1795.64	888	-487.5	888	914.588	888	338.857
			887	12.4623	887	1793.66	887	-473.589	887	945.171	887	202.356
			886	56.5829	886	1828.22	886	-499.496	886	993.159	886	210.715
			885	70.6533	885	1856.34	885	-531.653	885	994.769	885	415.416
			884	-10.9548	884	1835.35	884	-565.423	884	963.883	884	220.196
			883	-29.8493	883	1845.74	883	-507.157	883	1003.12	883	201.438
			882	25.6281	882	1893.56	882	-421.573	882	1060.46	882	432.338
			881	19.0955	881	1893.07	881	-392.036	881	1103.82	881	353.639
			880	104.925	880	1993.47	880	-309.073	880	1192.76	880	188.9
			879	112.563	879	2083.07	879	-332.157	879	1126.16	879	243.235
			878	123.317	878	2030	878	-394.355	878	1060.76	878	459.659
			877	186.533	877	1947.82	877	-315.222	877	1123.74	877	623.583
			876	174.774	876	1914.95	876	-252.722	876	1165.09	876	447.936
			875	110.653	875	1912.87	875	-328.427	875	1121.53	875	458.436
			874	35.4774	874	1919.01	874	-370.161	874	1077.26	874	489.324
			873	46.9347	873	1909.7	873	-347.278	873	1137.53	873	504.004
			872	103.116	872	1911.29	872	-293.649	872	1152.41	872	602.48
			871	164.221	871	1923.07	871	-240.121	871	1123.24	871	609.515
			870	161.106	870	1878.22	870	-261.089	870	1133.6	870	580.971
			869	70.3518	869	1854.85	869	-326.815	869	1056.84	869	831.851
			868	62.2111	868	1895.54	868	-319.556	868	1041.95	868	1056.23
			867	191.256	867	1965.84	867	-210.786	867	1155.84	867	897.196
			866	217.99	866	1986.93	866	-158.569	866	1186.42	866	569.145
			865	193.467	865	1963.66	865	-144.758	865	1168.71	865	662.932
			864	117.085	864	1842.77	864	-251.915	864	1056.14	864	1150.42
			863	68.9447	863	1865.74	863	-309.577	863	1020.22	863	1128.61
			862	95.7789	862	1968.61	862	-184.375	862	1172.54	862	926.964
			861	194.171	861	1986.53	861	-98.9919	861	1251.61	861	1263.07
			860	290.553	860	2017.33	860	-82.6613	860	983.803	860	1122.08
			859	301.407	859	1981.39	859	-96.5726	859	779.879	859	515.523
			858	368.442	858	2033.66	858	-92.8427	858	762.777	858	413.581
			857	341.005	857	1975.25	857	-125.706	857	724.145	857	603.092
			856	310.251	856	1881.98	856	-122.581	856	746.68	856	813.298
			855	299.397	855	1928.42	855	-110.383	855	689.839	855	1033.7
			854	378.995	854	1953.76	854	-90.8266	854	662.877	854	1304.05
			853	446.935	853	1935.54	853	-67.4395	853	709.759	853	1282.03
			852	433.367	852	1983.56	852	-32.3589	852	679.678	852	1245.02
			851	310.151	851	1943.56	851	-93.9516	851	598.692	851	1409.97
			850	298.894	850	1921.09	850	-120.665	850	615.795	850	1526.39
			849	401.608	849	1983.76	849	-70.5645	849	604.93	849	1525.06
			848	437.387	848	1957.23	848	-43.3468	848	595.171	848	1521.49
			847	433.668	847	1935.45	847	36.3911	847	602.213	847	1516.7
			846	494.774	846	2017.82	846	77.1169	846	648.692	846	1585.61
			845	543.216	845	2099.9	845	87.5	845	716.901	845	1825.89
			844	603.417	844	2132.08	844	199.194	844	725.956	844	2151.29
			843	656.181	843	2151.68	843	208.065	843	706.64	843	2366.39
			842	660.704	842	2212.77	842	216.129	842	696.177	842	2617.78
			841	680	841	2238.71	841	291.734	841	709.256	841	2679.97
			840	717.085	840	2262.48	840	295.867	840	693.763	840	2821.26
			839	789.849	839	2366.04	839	344.254	839	742.656	839	3029.22
			838	878.794	838	2412.38	838	416.835	838	721.328	838	3174.08
			837	939.397	837	2454.55	837	456.956	837	716.097	837	3311.09
			836	985.025	836	2559.9	836	535.081	836	764.185	836	3685.22
			835	1088.84	835	2576.83	835	624.395	835	772.133	835	4049.06
			834	1160.7	834	2662.97	834	673.085	834	773.944	834	4386.79
			833	1233.17	833	2757.72	833	767.339	833	777.867	833	4603.52
			832	1352.96	832	2833.96	832	809.274	832	800.302	832	4835.14
			831	1436.58	831	2925.45	831	937.399	831	832.093	831	5207.53
			830	1558.39	830	3015.25	830	1017.24	830	828.471	830	5604.6
			829	1669.25	829	3156.93	829	1127.72	829	826.66	829	5967.61
			828	1802.91	828	3264.55	828	1284.98	828	808.551	828	6330.63
			827	1946.13	827	3401.49	827	1392.24	827	865.091	827	6758.18
			826	2108.34	826	3617.62	826	1582.36	826	903.622	826	7315.81
			825	2249.75	825	3784.95	825	1732.76	825	923.34	825	7919.71
			824	2370.35	824	3899.31	824	1875	824	885.614	824	8548.8
			823	2558.19	823	4059.41	823	2038.21	823	888.33	823	9243.84
			822	2763.12	822	4306.63	822	2177.42	822	879.577	822	9846.33
			821	2994.87	821	4528.32	821	2420.16	821	923.441	821	10468.4
			820	3238.29	820	4835.54	820	2644.86	820	954.829	820	11069.1
			819	3427.04	819	5056.14	819	2830.85	819	938.129	819	12019.1
			818	3671.96	818	5368.71	818	3166.73	818	986.62	818	13008.7
			817	3979.3	817	5697.33	817	3440.62	817	977.565	817	13916.2
			816	4225.73	816	6016.14	816	3679.33	816	962.374	816	14795.2
			815	4584.12	815	6346.93	815	3990.32	815	1011.07	815	15968.7
			814	4990.35	814	6725.35	814	4361.39	814	1062.47	814	16992.5
			813	5369.05	813	7061.29	813	4671.47	813	1004.73	813	18119.6
			812	5730.55	812	7468.32	812	4987.3	812	961.67	812	19408.7
			811	6121.01	811	7947.72	811	5391.13	811	967.103	811	20584.4
			810	6601.61	810	8461.09	810	5852.92	810	952.515	810	21801.4
			809	7091.36	809	9015.74	809	6371.67	809	961.871	809	23376.1
			808	7651.86	808	9557.43	808	6900.71	808	1011.97	808	24709.1
			807	8128.14	807	10199.7	807	7466.83	807	959.256	807	26210.6
			806	8772.76	806	10880.7	806	7994.86	806	950.604	806	28066.4
			805	9493.87	805	11657.8	805	8675.3	805	1060.46	805	29905.5
			804	10168.7	804	12399.5	804	9343.95	804	1020.62	804	31623.3
			803	10958.5	803	13229	803	10148.3	803	953.219	803	33574.6
			802	11809.8	802	14152.3	802	10927	802	969.618	802	35486.2
			801	12785.8	801	15140.8	801	11920.1	801	1033.4	801	37610.8
			800	13659.5	800	16109.6	800	12736	800	1003.72	800	39880.3
			799	14743.6	799	17170	799	13681.2	799	1015.59	799	42063.8
			798	15845.7	798	18421.8	798	14737.4	798	1055.23	798	44442.2
			797	16950.6	797	19682.2	797	15843.2	797	1054.12	797	46897.7
			796	18123.9	796	21007.7	796	17061.9	796	1035.61	796	49338
			795	19469.2	795	22442.5	795	18316	795	1141.45	795	52090.9
			794	20846.8	794	23918.9	794	19627.2	794	1211.57	794	54622.3
			793	22301.1	793	25450.7	793	21059.6	793	1184.41	793	57381.3
			792	23827.2	792	27045.7	792	22482.8	792	1178.47	792	60287
			791	25395.7	791	28759.5	791	23979.5	791	1180.68	791	63092.7
			790	27099.2	790	30575.6	790	25688.5	790	1189.84	790	65947.1
			789	28844.4	789	32513.8	789	27472.9	789	1220.52	789	68977.9
			788	30747.7	788	34547.5	788	29314.3	788	1251.11	788	72042
			787	32720.2	787	36671.6	787	31232.3	787	1228.17	787	75190.4
			786	34790.6	786	38900	786	33282.6	786	1254.12	786	78327
			785	36923	785	41238.8	785	35380.2	785	1276.66	785	81422.4
			784	39147.8	784	43639	784	37644.3	784	1295.67	784	84677.3
			783	41422.7	783	46083.1	783	39818.3	783	1260.46	783	87871.7
			782	43834	782	48636.1	782	42184.1	782	1309.05	782	91436.6
			781	46402.6	781	51402.9	781	44723.6	781	1314.08	781	94604.2
			780	49011.7	780	54230.6	780	47255.4	780	1282.8	780	98188.5
			779	51753.3	779	57131	779	50007	779	1322.54	779	101552
			778	54529	778	60128.9	778	52767.3	778	1298.99	778	104889
			777	57437.1	777	63266.7	777	55656.1	777	1324.75	777	108442
			776	60431.9	776	66479.1	776	58653	776	1364.49	776	111703
			775	63576.7	775	69826.9	775	61758	775	1319.01	775	114988
			774	66744.6	774	73236.4	774	64900.6	774	1327.16	774	118085
			773	69987.4	773	76717.8	773	68150.1	773	1348.89	773	121168
			772	73260.9	772	80238.9	772	71424.2	772	1371.33	772	124263
			771	76614.7	771	83923	771	74856.6	771	1422.74	771	127588
			770	80089	770	87720.4	770	78343.9	770	1420.42	770	130542
			769	83631.8	769	91441	769	81904.6	769	1444.57	769	133349
			768	87348.2	768	95330.2	768	85555.4	768	1484.51	768	136519
			767	90979.2	767	99272	767	89232	767	1542.86	767	139530
			766	94728.7	766	103296	766	93033.9	766	1560.56	766	142128
			765	98465.8	765	107294	765	96789.4	765	1532.29	765	144810
			764	102286	764	111386	764	100555	764	1559.96	764	147274
			763	106007	763	115443	763	104386	763	1546.38	763	149843
			762	109783	762	119517	762	108275	762	1622.13	762	152150
			761	113625	761	123626	761	112129	761	1635.41	761	154591
			760	117527	760	127733	760	115950	760	1595.07	760	156261
			759	121363	759	131934	759	119956	759	1632.19	759	158334
			758	125309	758	136104	758	123916	758	1641.15	758	160386
			757	129178	757	140207	757	127802	757	1686.32	757	162306
			756	133029	756	144336	756	131689	756	1661.97	756	163888
			755	136804	755	148386	755	135630	755	1675.96	755	165608
			754	140418	754	152434	754	139250	754	1743.26	754	166447
			753	144161	753	156565	753	143194	753	1797.79	753	168016
			752	147815	752	160153	752	146855	752	1865.79	752	169045
			751	151366	751	164162	751	150506	751	1874.45	751	170503
			750	154847	750	167782	750	154110	750	1917.4	750	171900
			749	158404	749	171591	749	157621	749	1970.82	749	172289
			748	161625	748	175118	748	160999	748	1962.07	748	172673
			747	164956	747	178578	747	164376	747	2015.79	747	173190
			746	168030	746	182262	746	167679	746	1994.06	746	173802
			745	171048	745	185350	745	170744	745	2065.49	745	173883
			744	173996	744	188523	744	173660	744	2055.94	744	174053
			743	176939	743	191414	743	176691	743	2072.33	743	174577
			742	179390	742	194427	742	179413	742	2146.88	742	174178
			741	181873	741	197166	741	182375	741	2228.47	741	174194
			740	184488	740	199798	740	184746	740	2242.35	740	173931
			739	186917	739	202442	739	187133	739	2379.07	739	173508
			738	189037	738	204694	738	189632	738	2363.78	738	173205
			737	191106	737	206910	737	191719	737	2376.46	737	172876
			736	192902	736	208649	736	193256	736	2493.96	736	172063
			735	194529	735	210205	735	195143	735	2538.73	735	171298
			734	196027	734	212566	734	196647	734	2526.06	734	171051
			733	197508	733	214279	733	198473	733	2535.61	733	169901
			732	198931	732	215296	732	199633	732	2655.13	732	169123
			731	200229	731	216644	731	201383	731	2714.59	731	167916
			730	200672	730	217625	730	202212	730	2819.22	730	167199
			729	201628	729	218733	729	203169	729	2910.16	729	166326
			728	202537	728	219770	728	203958	728	2983	728	165319
			727	203178	727	220554	727	204662	727	3051.61	727	164403
			726	203786	726	220980	726	205008	726	3081.89	726	163069
			725	204796	725	221300	725	205770	725	3245.77	725	162086
			724	204136	724	221484	724	206025	724	3412.58	724	160942
			723	204168	723	221320	723	206259	723	3497.48	723	159909
			722	204365	722	221746	722	206204	722	3620.12	722	158799
			721	203868	721	221431	721	206242	721	3759.15	721	157354
			720	203736	720	221173	720	206414	720	3953.82	720	156185
			719	203382	719	220774	719	205970	719	4100.5	719	155089
			718	202831	718	220015	718	204999	718	4306.44	718	153652
			717	202447	717	219862	717	204916	717	4495.37	717	152620
			716	201787	716	219185	716	204050	716	4708.95	716	151666
			715	201092	715	218643	715	203926	715	4953.32	715	150445
			714	200337	714	217542	714	203077	714	5227.67	714	149432
			713	199513	713	216664	713	202365	713	5445.67	713	148314
			712	198250	712	215561	712	201604	712	5707.75	712	147108
			711	197469	711	214734	711	200668	711	6015.09	711	146013
			710	196550	710	213625	710	199656	710	6287.32	710	144973
			709	195507	709	212442	709	198577	709	6606.34	709	143819
			708	194406	708	211411	708	197755	708	7010.66	708	142808
			707	193072	707	210454	707	196391	707	7433.3	707	141901
			706	191842	706	209068	706	195336	706	7828.77	706	140686
			705	190707	705	207488	705	194368	705	8250.5	705	139743
			704	189695	704	206325	704	193195	704	8651.11	704	138692
			703	188456	703	204882	703	192289	703	9174.14	703	137461
			702	187261	702	203925	702	190960	702	9667.81	702	136777
			701	185839	701	202394	701	189658	701	10201.3	701	135635
			700	184551	700	200940	700	188119	700	10769.7	700	134499
			699	183298	699	199727	699	187161	699	11388.5	699	133565
			698	182039	698	198539	698	185996	698	12078.7	698	132432
			697	180835	697	197220	697	184962	697	12819.6	697	131388
			696	179519	696	195844	696	183693	696	13595.2	696	130298
			695	178277	695	194455	695	182486	695	14367.5	695	129297
			694	176829	694	193037	694	181231	694	15189.6	694	128057
			693	175795	693	191877	693	180031	693	16104.4	693	126948
			692	174787	692	190558	692	178729	692	17002.9	692	125947
			691	173176	691	189724	691	177461	691	17996.4	691	124743
			690	171784	690	187793	690	176338	690	19082	690	123627
			689	170457	689	186413	689	175208	689	20215.2	689	122726
			688	169142	688	185005	688	174061	688	21344.6	688	121261
			687	167853	687	183620	687	172522	687	22580.6	687	119964
			686	166663	686	182362	686	171409	686	23913.6	686	118693
			685	165296	685	181081	685	170095	685	25231.2	685	117462
			684	163936	684	179680	684	168835	684	26644.9	684	116080
			683	162677	683	178272	683	167624	683	28124.7	683	114772
			682	161233	682	176672	682	166239	682	29667.6	682	113437
			681	160038	681	175339	681	164954	681	31311.8	681	112106
			680	158639	680	173848	680	163560	680	32938.5	680	110672
			679	157268	679	172483	679	162284	679	34694.8	679	108992
			678	155901	678	171084	678	160946	678	36589.4	678	107659
			677	154549	677	169692	677	159541	677	38542.8	677	106239
			676	152988	676	167834	676	158045	676	40559.3	676	104855
			675	151624	675	166215	675	156625	675	42694.8	675	103509
			674	150284	674	164752	674	155170	674	44899.4	674	102143
			673	148616	673	163162	673	153723	673	47208.1	673	100368
			672	147073	672	161475	672	152149	672	49515.5	672	98878.9
			671	145466	671	159813	671	150509	671	51959.7	671	97358.7
			670	143867	670	158020	670	148896	670	54488.5	670	95566.3
			669	142289	669	156242	669	147307	669	57123.3	669	94275.6
			668	140645	668	154535	668	145667	668	59840.4	668	92747.4
			667	138955	667	152769	667	144022	667	62695	667	91148.5
			666	137246	666	150943	666	142243	666	65611.2	666	89844.7
			665	135486	665	148991	665	140432	665	68534.3	665	88409.1
			664	133715	664	147146	664	138662	664	71578.5	664	86811.5
			663	131994	663	145300	663	136936	663	74750.6	663	85412.6
			662	130227	662	143407	662	135111	662	77960.9	662	84131.5
			661	128427	661	141487	661	133284	661	81250.9	661	82702.1
			660	126626	660	139546	660	131463	660	84637.4	660	81324.3
			659	124809	659	137639	659	129651	659	88073.3	659	79947.1
			658	122939	658	135643	658	127674	658	91503.7	658	78456.6
			657	121105	657	133728	657	125847	657	95078.8	657	77251.6
			656	119288	656	131684	656	123936	656	98836.4	656	75913.8
			655	117403	655	129667	655	122077	655	102505	655	74610.3
			654	115603	654	127676	654	120224	654	106211	654	73579.9
			653	113804	653	125751	653	118307	653	109964	653	72420.3
			652	111991	652	123786	652	116476	652	113775	652	71139.5
			651	110207	651	121851	651	114649	651	117629	651	69921.3
			650	108439	650	119929	650	112881	650	121628	650	68879.1
			649	106648	649	117985	649	111060	649	125526	649	67997.3
			648	104853	648	116037	648	109218	648	129416	648	66962.9
			647	103126	647	114166	647	107470	647	133264	647	65967.2
			646	101385	646	112337	646	105701	646	137087	646	65099.4
			645	99768.8	645	110577	645	103999	645	140939	645	64089.8
			644	98141.1	644	108791	644	102269	644	144666	644	63102.5
			643	96519.6	643	107019	643	100581	643	148355	643	62240.8
			642	94956.2	642	105338	642	98970.6	642	151930	642	61336.6
			641	93423.3	641	103741	641	97414.5	641	155538	641	60558.9
			640	91934.7	640	102129	640	95846.7	640	159053	640	59759.1
			639	90491.8	639	100546	639	94365	639	162606	639	58770.1
			638	89040.5	638	99015.3	638	92909.7	638	165728	638	57839.9
			637	87630.8	637	97525.8	637	91459.9	637	168739	637	57310.6
			636	86274.7	636	96063.8	636	90045.1	636	171665	636	56738.9
			635	84948.4	635	94649.6	635	88684.4	635	174334	635	56000.2
			634	83673.1	634	93218.3	634	87361.9	634	176881	634	55087.7
			633	82461.1	633	91870.4	633	86117.6	633	179345	633	54383.6
			632	81283.3	632	90566.2	632	84890.4	632	181730	632	53798.4
			631	80128.5	631	89309.6	631	83668.3	631	183749	631	53127
			630	78987.5	630	88081.8	630	82470.8	630	185698	630	52363.6
			629	77882.8	629	86852.4	629	81357.3	629	187131	629	51608.2
			628	76787.6	628	85668.2	628	80241.3	628	188163	628	50850.1
			627	75735.9	627	84514.2	627	79158.2	627	189308	627	50024.9
			626	74688.2	626	83372.5	626	78074.8	626	190204	626	49331.9
			625	73651.4	625	82261.5	625	77003.1	625	190906	625	48603.8
			624	72681.3	624	81195.4	624	75990.2	624	191295	624	47758.2
			623	71747.2	623	80129	623	74992.9	623	191350	623	47173.5
			622	70794.8	622	79064.3	622	73987	622	191038	622	46509.8
			621	69846.2	621	78022	621	72971.3	621	190576	621	45616.5
			620	68894.5	620	76989.1	620	71971.1	620	189855	620	44799.5
			619	67949	619	75994.1	619	70988	619	188916	619	43979.4
			618	67027.1	618	74964.9	618	69988.3	618	187993	618	43257.5
			617	66081.2	617	73893.6	617	68993.2	617	186470	617	42568.7
			616	65140.1	616	72823.8	616	67997.9	616	184409	616	41849.6
			615	64208.9	615	71790.5	615	66993.8	615	182706	615	41046.9
			614	63242.6	614	70744.6	614	65992.6	614	180679	614	40266
			613	62292.4	613	69708.1	613	64983.6	613	178418	613	39530.8
			612	61377	612	68684.4	612	63991.5	612	176164	612	38806.5
			611	60420.1	611	67615.9	611	62969.5	611	173656	611	38204
			610	59445.3	610	66566.5	610	61958.1	610	170978	610	37600
			609	58510.3	609	65547.8	609	60980.8	609	168319	609	36605
			608	57569	608	64493.9	608	59964.9	608	165591	608	35655.7
			607	56615.1	607	63439.9	607	58960	607	162811	607	34928.2
			606	55644.2	606	62379.6	606	57954.2	606	159933	606	34300.1
			605	54605.5	605	61261.2	605	56881.8	605	156927	605	33736
			604	53608.7	604	60164.3	604	55834.4	604	153989	604	33049.3
			603	52689.5	603	59108	603	54812.9	603	151254	603	32376.3
			602	51733.9	602	58054.4	602	53794.7	602	148417	602	31735.4
			601	50756	601	57000.8	601	52788.9	601	145448	601	31018.3
			600	49834	600	55931.3	600	51773.4	600	142596	600	30387.7
			599	48914	599	54889.2	599	50745.1	599	139808	599	29726
			598	47946.7	598	53876.4	598	49716.6	598	137042	598	29081.7
			597	46949.3	597	52822.3	597	48667.4	597	134357	597	28464.6
			596	45989	596	51772.6	596	47653.1	596	131745	596	27864.5
			595	45066.3	595	50748.4	595	46677.4	595	129206	595	27254.7
			594	44131.1	594	49709.9	594	45669.6	594	126685	594	26802
			593	43214.8	593	48705.5	593	44703.8	593	124261	593	26355.4
			592	42303.8	592	47724	592	43751.3	592	121955	592	25812.8
			591	41393.2	591	46765.5	591	42794.2	591	119732	591	25292.3
			590	40487.1	590	45801.1	590	41854.4	590	117545	590	24797.5
			589	39613.9	589	44847.7	589	40934.7	589	115417	589	24293.7
			588	38792	588	43932.1	588	40052.2	588	113355	588	23923.1
			587	37948.8	587	43003.3	587	39161.2	587	111298	587	23541.3
			586	37119.4	586	42112.8	586	38287.5	586	109341	586	23194.3
			585	36336.4	585	41253.3	585	37446.4	585	107474	585	22881.1
			584	35532.6	584	40403.5	584	36627.5	584	105659	584	22539
			583	34754.1	583	39579.2	583	35811.6	583	103858	583	22071.2
			582	33999	582	38778.2	582	35027.8	582	102111	582	21604
			581	33286.5	581	38008.9	581	34285.7	581	100428	581	21195.3
			580	32620.6	580	37262.4	580	33590.8	580	98798	580	20682.8
			579	31952.8	579	36495.9	579	32872.6	579	97168.8	579	20376.3
			578	31325.2	578	35817	578	32197.1	578	95553.4	578	20230.8
			577	30723.7	577	35181.2	577	31559.5	577	93980.8	577	19904.2
			576	30140.1	576	34524	576	30952.6	576	92470.2	576	19500.4
			575	29547.6	575	33889.8	575	30350.4	575	90962.1	575	19324.4
			574	28942.4	574	33284	574	29719.6	574	89445.5	574	19160.1
			573	28403.2	573	32718.2	573	29150.3	573	87947.4	573	18882.3
			572	27889	572	32155.6	572	28594.3	572	86417	572	18753.6
			571	27394.1	571	31611.8	571	28067.3	571	84936	571	18553.7
			570	26907.7	570	31087.4	570	27560.2	570	83436.5	570	18098.6
			569	26402.9	569	30559.3	569	27037.8	569	81859.5	569	17729.1
			568	25929.1	568	30066	568	26532.8	568	80338.6	568	17674.8
			567	25503	567	29612.6	567	26069.9	567	78883.8	567	17491.4
			566	25072.8	566	29156.1	566	25608.5	566	77364	566	17271
			565	24652.6	565	28716.8	565	25181.6	565	75826.5	565	17075.4
			564	24260.9	564	28287.2	564	24776.8	564	74321.6	564	16938.2
			563	23851	563	27845	563	24351.6	563	72796.8	563	16754.7
			562	23453.1	562	27429.5	562	23933.8	562	71243.5	562	16659.2
			561	23136.6	561	27070	561	23540.1	561	69739.7	561	16464.1
			560	22790.8	560	26717	560	23167.3	560	68209.5	560	16358.6
			559	22447.6	559	26332.8	559	22798.1	559	66667.8	559	16286.9
			558	22120.8	558	25963.7	558	22431.2	558	65119.4	558	16235.5
			557	21848.7	557	25645.7	557	22112.1	557	63621.8	557	16004.6
			556	21561.5	556	25344.8	556	21815.8	556	62147.1	556	15575
			555	21281.1	555	25056.4	555	21543.8	555	60659.5	555	15452.1
			554	20993.7	554	24736.8	554	21245.8	554	59181.4	554	15365.9
			553	20709.4	553	24439	553	20950	553	57730.9	553	15098.6
			552	20438.4	552	24165.3	552	20659	552	56302.3	552	15028.8
			551	20161.1	551	23876.2	551	20361.7	551	54878.1	551	14889.7
			550	19923.1	550	23577.3	550	20101.7	550	53475.8	550	14710.8
			549	19662.6	549	23269.5	549	19841	549	52081.2	549	14619.9
			548	19400.5	548	23001.9	548	19562.2	548	50748.8	548	14677.3
			547	19186.2	547	22763.4	547	19305.6	547	49425.3	547	14773.9
			546	18966.4	546	22521.3	546	19086.1	546	48148.1	546	14588.1
			545	18742.6	545	22258.8	545	18822.7	545	46902.4	545	14397.2
			544	18497.8	544	22009.6	544	18556.8	544	45704.5	544	14274.8
			543	18290.1	543	21790.1	543	18327.4	543	44499.1	543	14223.7
			542	18076.2	542	21558.1	542	18126.3	542	43310.6	542	14145.8
			541	17855	541	21335	541	17903	541	42145.9	541	14006.9
			540	17676.7	540	21151.4	540	17713.2	540	41063.6	540	14043
			539	17464.7	539	20946.5	539	17521.2	539	40016.7	539	14122.5
			538	17271.8	538	20724.2	538	17324.6	538	39008.4	538	13871.5
			537	17070.1	537	20505.3	537	17125.8	537	38003.5	537	13804.3
			536	16898.7	536	20325.7	536	16935.7	536	37065	536	13790.4
			535	16742.9	535	20175.1	535	16801.2	535	36179.4	535	13735.6
			534	16560.4	534	19991.6	534	16616.8	534	35268.8	534	13562.1
			533	16389.6	533	19812.7	533	16474.8	533	34411.6	533	13563.4
			532	16280.8	532	19692.4	532	16353	532	33616.5	532	13494.8
			531	16131.1	531	19532.9	531	16207.5	531	32796.6	531	13420.6
			530	15998	530	19365.6	530	16052.2	530	31992.8	530	13387.4
			529	15874.4	529	19228	529	15955.5	529	31234.3	529	13335.4
			528	15794.1	528	19096	528	15867.2	528	30530.1	528	13103.4
			527	15714.6	527	19007	527	15781.9	527	29886	527	12940.5
			526	15598.8	526	18869.1	526	15671.6	526	29224	526	13043
			525	15515.9	525	18737	525	15558.8	525	28563.4	525	12920.3
			524	15466.1	524	18664.4	524	15519.9	524	27958.5	524	12850.9
			523	15381.1	523	18556.4	523	15425.1	523	27350.2	523	12845.2
			522	15338.8	522	18492.5	522	15371.5	522	26782.3	522	12668.2
			521	15278.9	521	18401.4	521	15283.8	521	26215.1	521	12633.9
			520	15172.9	520	18286.6	520	15180	520	25640.6	520	12621.1
			519	15073.7	519	18153.5	519	15057.7	519	25052.2	519	12404.8
			518	15054.1	518	18081.4	518	15014.7	518	24520.5	518	12270.2
			517	15005.7	517	18022.6	517	14995	517	24014	517	12324.2
			516	14891.3	516	17872.8	516	14889.3	516	23477.2	516	12232.7
			515	14847.8	515	17778	515	14841	515	22998.1	515	12325.8
			514	14760.3	514	17686.8	514	14793.2	514	22534.9	514	12172.7
			513	14737	513	17651.2	513	14768.2	513	22089.4	513	12224.8
			512	14646.4	512	17558	512	14672.6	512	21620.5	512	12143.5
			511	14607.2	511	17473.6	511	14631.5	511	21212.4	511	12053.9
			510	14587.5	510	17457.4	510	14599.5	510	20814.5	510	12117.6
			509	14540.1	509	17333	509	14539.3	509	20399.6	509	11820.7
			508	14493.3	508	17257.4	508	14497.9	508	20023.9	508	11609.4
			507	14450.8	507	17175.8	507	14447.9	507	19678.4	507	11647.1
			506	14411.9	506	17115.3	506	14380.8	506	19366.4	506	11695
			505	14320.5	505	17073.5	505	14335.4	505	19038.5	505	11644.8
			504	14258.5	504	17068.7	504	14296.2	504	18760.2	504	11654.7
			503	14260.7	503	16996.8	503	14257.4	503	18464.4	503	11576.8
			502	14148.2	502	16865.6	502	14188.2	502	18138.3	502	11722.7
			501	14078.9	501	16784.4	501	14078.4	501	17862.9	501	11613.1
			500	14056.6	500	16662.3	500	14083	500	17633.8	500	11647.8
			499	14019.8	499	16607.4	499	14029.1	499	17390.5	499	11609.1
			498	13945.2	498	16566.9	498	13981.5	498	17178.5	498	11528.8
			497	13894.7	497	16506.7	497	13955.9	497	16949.4	497	11412
			496	13820.5	496	16446.5	496	13940.4	496	16791.6	496	11733.3
			495	13765.2	495	16369.9	495	13869.3	495	16601.5	495	11646.6
			494	13695.4	494	16296.5	494	13813	494	16372.4	494	11580.1
			493	13665.5	493	16252.4	493	13805.8	493	16176.3	493	11372.8
			492	13586.6	492	16162.9	492	13712.7	492	15974.4	492	11493.9
			491	13532.3	491	16098.9	491	13664.4	491	15793.8	491	11428.8
			490	13499.8	490	16091.9	490	13664.8	490	15599.9	490	11574.3
			489	13487.4	489	16081.7	489	13650	489	15432	489	11778.1
			488	13470.4	488	16054.5	488	13634.6	488	15255.2	488	11769.6
			487	13473.7	487	16032.3	487	13657.9	487	15133.1	487	11968.9
			486	13451.1	486	16027.3	486	13679.4	486	14963.1	486	12032.5
			485	13464.6	485	16044.2	485	13658.7	485	14843.5	485	12086.7
			484	13496.9	484	16003	484	13712.2	484	14696.2	484	12045.3
			483	13480.5	483	16011.3	483	13730.8	483	14562.9	483	12335.7
			482	13518.9	482	16027.7	482	13772.9	482	14396.6	482	12159.3
			481	13524.1	481	16025.7	481	13809.2	481	14203.9	481	12042.9
			480	13567.3	480	16099.2	480	13832.5	480	14082.4	480	11959.8
			479	13664.2	479	16099.2	479	13897.5	479	13934	479	12022.1
			478	13724.2	478	16149.9	478	13982.1	478	13751.6	478	11834.4
			477	13768.7	477	16208	477	14019.6	477	13614.8	477	11836.7
			476	13759.3	476	16195.8	476	13994.8	476	13447.4	476	11723.4
			475	13785.2	475	16230.5	475	14003.1	475	13252.9	475	11759.3
			474	13802.3	474	16262.4	474	13998.1	474	13054.2	474	11693.7
			473	13875.8	473	16273.1	473	14058.7	473	12897.3	473	11673.4
			472	13856	472	16283.1	472	14101.9	472	12729.1	472	11303.1
			471	13809.3	471	16278	471	14039.8	471	12524.2	471	11012.4
			470	13785.9	470	16228.9	470	13992.4	470	12373.5	470	10916.3
			469	13787.8	469	16274.2	469	13967.1	469	12222.4	469	10984.9
			468	13757.5	468	16235	468	13977.9	468	12108.1	468	10770.3
			467	13704.3	467	16203.4	467	13950.6	467	11985	467	10668.9
			466	13658.4	466	16172.8	466	13876.9	466	11835.5	466	10637.9
			465	13604	465	16090.1	465	13797.3	465	11726.3	465	10480.6
			464	13507.3	464	15970.3	464	13663.5	464	11494.7	464	10348.8
			463	13382	463	15871.8	463	13526.7	463	11319.1	463	10178.9
			462	13265.7	462	15735.5	462	13388.9	462	11193.8	462	9955
			461	13123.4	461	15574.7	461	13218.3	461	11018.6	461	9756.51
			460	13006.2	460	15486.5	460	13163.3	460	10900.2	460	9773.95
			459	12927.3	459	15357.8	459	12995.2	459	10764.9	459	9683.01
			458	12807.9	458	15201.4	458	12924.4	458	10685.2	458	9240.79
			457	12691.6	457	15049.6	457	12737.2	457	10573.9	457	9136.4
			456	12579.4	456	14928.5	456	12626.7	456	10463.4	456	9314.8
			455	12499.2	455	14819.1	455	12512.1	455	10411.7	455	9124.27
			454	12303.1	454	14632.2	454	12327.5	454	10249.5	454	8855.85
			453	12155.4	453	14502.7	453	12162.8	453	10123.3	453	8709.67
			452	12067	452	14407.4	452	12048.5	452	10030.7	452	8617.31
			451	11981.6	451	14302.4	451	11961	451	9964.79	451	8486.82
			450	11763.1	450	14179.8	450	11815.2	450	9788.13	450	8577.75
			449	11610.3	449	14032.5	449	11605.5	449	9614.49	449	8540.95
			448	11561	448	13955	448	11522.1	448	9540.24	448	8498.03
			447	11415.6	447	13809.1	447	11428.8	447	9412.78	447	8397.42
			446	11352.2	446	13704	446	11361.7	446	9330.48	446	8033.68
			445	11282.9	445	13608.1	445	11248.2	445	9266.5	445	8248.27
			444	11215.8	444	13549.7	444	11195.9	444	9148.59	444	8280.18
			443	11130.2	443	13449.6	443	11060.9	443	9054.73	443	7900.45
			442	11056.4	442	13383.3	442	10980.4	442	8952.41	442	7866.6
			441	10966.4	441	13311.6	441	10885.4	441	8824.85	441	7941.83
			440	10904.7	440	13220	440	10820.4	440	8686.52	440	7633.56
			439	10859.1	439	13167.3	439	10726.8	439	8611.17	439	7542.93
			438	10829.8	438	13155	438	10694.2	438	8538.63	438	7664.24
			437	10761.3	437	13174.6	437	10627	437	8473.84	437	7711.14
			436	10746	436	13125.3	436	10569.1	436	8357.24	436	7685.55
			435	10824	435	13161.4	435	10567.7	435	8320.52	435	7697.78
			434	10817.1	434	13153.4	434	10560.8	434	8225.55	434	7732.65
			433	10832.3	433	13125.9	433	10562.8	433	8147.59	433	7803.09
			432	10869.5	432	13155.3	432	10603.9	432	8109.96	432	7730.51
			431	10889.9	431	13206	431	10649	431	8082.29	431	7831.02
			430	10945.7	430	13254.4	430	10670.1	430	8083.6	430	7975.88
			429	10985.1	429	13267.1	429	10696.1	429	8021.63	429	8029.71
			428	11051.2	428	13357.6	428	10761.1	428	8036.32	428	8002.9
			427	11140.1	427	13457.5	427	10832.5	427	8034.61	427	8003.61
			426	11262	426	13600.5	426	10926.1	426	8002.62	426	8302
			425	11367.7	425	13735.7	425	11066.1	425	8026.06	425	8586.32
			424	11539.9	424	13899.1	424	11266.9	424	8077.77	424	8669.09
			423	11715.7	423	14088.1	423	11399.4	423	8109.56	423	8623.52
			422	11881.6	422	14259.9	422	11548.2	422	8158.75	422	8654.21
			421	12085.6	421	14481.1	421	11697	421	8207.44	421	8751.05
			420	12239.1	420	14673.4	420	11885.4	420	8288.83	420	8733.42
			419	12414.7	419	14835.8	419	12137	419	8375.25	419	8745.96
			418	12608.6	418	15084	418	12355.1	418	8479.58	418	9168
			417	12801.1	417	15287.2	417	12516.8	417	8552.11	417	9317.04
			416	13024.6	416	15563.2	416	12733.5	416	8634	416	9723.48
			415	13239.8	415	15798.7	415	12973.6	415	8758.05	415	9637.65
			414	13517.8	414	16057.7	414	13263.6	414	8973.34	414	9886.08
			413	13746	413	16289.5	413	13494.1	413	9119.62	413	10153.3
			412	14053.3	412	16598.7	412	13766.5	412	9260.97	412	10248.2
			411	14314	411	16887.3	411	14055	411	9469.72	411	10513.6
			410	14601.7	410	17252.5	410	14384.8	410	9680.28	410	10755.1
			409	14883.2	409	17501.1	409	14686.4	409	9909.26	409	10946.4
			408	15191.4	408	17809.8	408	14970	408	10121.4	408	11233.7
			407	15481.6	407	18131.4	407	15309.4	407	10360.5	407	11370.3
			406	15798.5	406	18466.3	406	15637.6	406	10602.1	406	11793.9
			405	16122.5	405	18843.7	405	15971	405	10815.7	405	11995.8
			404	16388.1	404	19091.4	404	16239.3	404	11048.7	404	12322.7
			403	16653.9	403	19384.9	403	16526.9	403	11246.9	403	12527.9
			402	16929.3	402	19681.3	402	16808.5	402	11469.9	402	12694.9
			401	17178.5	401	19970.5	401	17100.2	401	11676.2	401	12796.7
			400	17432.5	400	20282.2	400	17382.5	400	11897.4	400	13064.9
			399	17682.6	399	20543	399	17623.3	399	12079.7	399	13255
			398	17886.5	398	20763.2	398	17841.7	398	12287.9	398	13465.8
			397	18057.5	397	21002.3	397	18059.9	397	12464.9	397	13735.5
			396	18230.9	396	21176.6	396	18220.7	396	12609.1	396	13757.8
			395	18396	395	21337.4	395	18380.7	395	12748.5	395	13953.9
			394	18532.2	394	21520.3	394	18529.9	394	12937.6	394	14012.3
			393	18658.3	393	21628.3	393	18632.8	393	13107.8	393	13975
			392	18776.2	392	21760.9	392	18740.7	392	13349.4	392	14109.5
			391	18867	391	21871.6	391	18843.4	391	13567.9	391	14107.5
			390	18883.8	390	21926.8	390	18837.8	390	13709.9	390	14005.8
			389	18977.7	389	21972.5	389	18880.4	389	13866.2	389	14141.3
			388	19023.4	388	22020.3	388	18951.1	388	14091.6	388	14165.5
			387	19076.5	387	22053.7	387	19029.2	387	14311.3	387	14071.4
			386	19123	386	22092.8	386	19038.2	386	14529.9	386	14147
			385	19143.7	385	22102.1	385	19052.1	385	14696.7	385	14131.9
			384	19185.2	384	22154.1	384	19088.6	384	14921.3	384	14141.4
			383	19251.8	383	22211.7	383	19134.5	383	15165.9	383	14397.3
			382	19339.8	382	22320.1	382	19220.5	382	15402.6	382	14513.7
			381	19395.2	381	22407.4	381	19315.1	381	15699.5	381	14440.8
			380	19450.3	380	22523.4	380	19439	380	15959.7	380	14586.9
			379	19564.8	379	22637.4	379	19545.4	379	16227.9	379	14626.4
			378	19887	378	22834.3	378	19829	378	16555	378	14910.8
			377	20283.1	377	23098.6	377	20219.3	377	16880.4	377	15316.3
			376	20099.1	376	23026.3	376	20062.7	376	17140.1	376	15039.3
			375	20406.3	375	22988.4	375	20215.6	375	17419.9	375	15520.5
			374	20509.9	374	23196.2	374	20268.3	374	17611.7	374	15755.1
			373	20866.8	373	23519.2	373	20662.1	373	18171.8	373	15664.7
			372	21085.6	372	23759.8	372	20892.9	372	18743.5	372	15983.8
			371	21177.4	371	24012.7	371	21137.4	371	19157.4	371	15906.5
			370	21456.5	370	24158.2	370	21252.8	370	19453.3	370	16301.3
			369	21753.3	369	24461.9	369	21547.8	369	20015.9	369	16770.8
			368	21981.2	368	24730	368	21768.1	368	20521.4	368	16863.6
			367	22222.4	367	25006.1	367	21967.3	367	20879.7	367	17185.5
			366	22607.2	366	25472.1	366	22402.6	366	21465.4	366	17415
			365	22749.8	365	25795.2	365	22652.3	365	21979	365	17772.7
			364	23250.5	364	26322.1	364	23116	364	22614	364	18137.4
			363	23751.2	363	26768.1	363	23568.9	363	23245	363	18486.1
			362	24023.3	362	27194.4	362	23966.8	362	23592.5	362	18721.2
			361	24554.3	361	27631.2	361	24480.9	361	24231.2	361	19067.2
			360	25251.2	360	28245.6	360	25129.4	360	24972.3	360	19543.1
			359	25835.4	359	28921.3	359	25747.1	359	25754.6	359	19654.5
			358	26486.9	358	29650.5	358	26381.5	358	26517.4	358	19818.2
			357	27143.6	357	30390.4	357	27028.2	357	27286.5	357	19924.7
			356	27869.2	356	31090.8	356	27604	356	28018	356	20558
			355	28637.9	355	31930	355	28449.2	355	28833.6	355	21056.4
			354	29363.9	354	32812.3	354	29465.8	354	29812.1	354	21499.8
			353	30210.5	353	33781	353	30267.8	353	30661.7	353	21711.5
			352	30941.1	352	34537.7	352	31034.6	352	31378.5	352	22200.1
			351	31929.6	351	35476.3	351	32012.2	351	32500.5	351	22370.6
			350	32878.3	350	36509.7	350	32855.9	350	33497.4	350	22432.3
			349	33762.3	349	37391.8	349	33847.2	349	34402.7	349	23249.6
			348	34659.8	348	38363.6	348	34712.9	348	35265.6	348	24057.5
			347	35459.9	347	39228.7	347	35472.2	347	36123.1	347	24656.7
			346	36322.2	346	40065.2	346	36316.2	346	36895.1	346	25441.7
			345	37171.9	345	40972.6	345	37210.3	345	37478.2	345	25774.1
			344	37928.1	344	41829	344	38077.2	344	37994.5	344	26162.6
			343	38646.9	343	42699.9	343	38857.2	343	38689.7	343	26631.3
			342	39492.3	342	43450.8	342	39705.7	342	39308.9	342	27265.5
			341	40258.4	341	44312.9	341	40398.1	341	40029.5	341	28029.2
			340	40857.9	340	44947	340	40945.2	340	40249.5	340	28466.3
			339	41376.6	339	45602.7	339	41555.4	339	40406	339	29093.9
			338	42040.7	338	46376.1	338	42330.9	338	40912.7	338	30057.8
			337	42758	337	47042.3	337	43154.7	337	41192.7	337	30588.1
			336	43376.8	336	47692.4	336	43685.4	336	41429	336	30962
			335	44007.6	335	48253.4	335	44206.6	335	41817.3	335	31794.7
			334	44714.5	334	49016.5	334	44844.5	334	42300.4	334	33164.1
			333	45474.7	333	49907.6	333	45624.6	333	42801.7	333	33941.9
			332	46199.8	332	50662.2	332	46486.1	332	43383	332	34096.6
			331	46770.3	331	51524.3	331	47136.8	331	43826.6	331	34800
			330	47626.8	330	52418.2	330	48134.5	330	44367.2	330	36105
			329	48283.2	329	53137	329	48903.9	329	44818.2	329	37248.6
			328	48831.3	328	53778.8	328	49396	328	45135.2	328	37404.9
			327	49614.5	327	54580.6	327	50207.4	327	46048.6	327	37563.2
			326	50503.5	326	55625.8	326	51074.3	326	47029.3	326	37741
			325	51426.9	325	56403.9	325	51784.3	325	47597.1	325	38876.7
			324	52251.7	324	57165.3	324	52599.9	324	48548.9	324	39893.6
			323	52985.7	323	58049.5	323	53335.6	323	49590.7	323	40099.3
			322	53669.9	322	58793.7	322	54141.3	322	50438.8	322	40150.1
			321	54546.7	321	59627.3	321	54938.5	321	51674.4	321	40281.6
			320	55315.7	320	60613.1	320	55890	320	53182	320	40296.9
			319	56291.3	319	61539.7	319	57066.9	319	55221	319	40383.4
			318	57425.1	318	62520	318	57977.9	318	57450.3	318	40976.2
			317	58385.3	317	63589.6	317	58916.2	317	59383	317	41373.5
			316	59383.2	316	64662.8	316	59884.7	316	61268.5	316	41626.4
			315	60328.7	315	65601.4	315	60761.3	315	63107.5	315	41533.5
			314	61203.1	314	66479.7	314	61673	314	64922.4	314	41351.3
			313	61909.3	313	67202.8	313	62367	313	66451.3	313	41261.8
			312	62264.2	312	67590.3	312	62677.9	312	67538.1	312	40956.9
			311	62397.6	311	67784.5	311	62807.2	311	68230.2	311	40621.8
			310	62420.2	310	67785	310	62737.1	310	68529.2	310	40193.4
			309	62284.8	309	67666.3	309	62558	309	68506	309	39527.6
			308	62072.2	308	67488.5	308	62271.1	308	68276.2	308	38712.3
			307	61844.7	307	67165.5	307	61922.1	307	67759.8	307	37903.1
			306	61675.3	306	66856.1	306	61626.3	306	67233.4	306	37165.7
			305	61452.3	305	66582.2	305	61240.3	305	66676.6	305	36403.1
			304	61250.5	304	66357.7	304	60952.3	304	66167.4	304	35607.8
			303	61215.1	303	66243.9	303	60817.8	303	65774.4	303	34973
			302	61187.8	302	66210.5	302	60701.6	302	65473	302	34317.5
			301	61183.5	301	66201.9	301	60677	301	65260.3	301	33488.2
			300	61276.4	300	66328.7	300	60777.3	300	65135.3	300	32884.1

## Sheet: Figure 3a 
		Figure 3a
				DOC6-IC	DOC8-IC	DOC2C6-IC	DC6-IC	DOC2C6-2F
			Voltage (V)	Current Density mA cm^-2	Current Density mA cm^-2	Current Density mA cm^-2	Current Density mA cm^-2	Current Density mA cm^-2
			-0.1	-19.5274	-18.0508	-19.08	-11.3243	-21.3481
			-0.08	-19.4012	-17.9847	-19.0289	-11.3041	-21.4439
			-0.06	-19.3848	-17.9248	-18.9939	-11.2814	-21.358
			-0.04	-19.3285	-17.8638	-18.9474	-11.2523	-21.3633
			-0.02	-19.2703	-17.8011	-18.899	-11.2254	-21.3368
			0	-19.2137	-17.7404	-18.8451	-11.1933	-21.3461
			0.02	-19.1429	-17.6808	-18.7878	-11.1607	-21.3245
			0.04	-19.0773	-17.621	-18.7385	-11.1366	-21.3294
			0.06	-19.0302	-17.5572	-18.683	-11.1119	-21.3031
			0.08	-18.9834	-17.4922	-18.6381	-11.0835	-21.2982
			0.1	-18.9244	-17.4259	-18.5941	-11.0548	-21.28
			0.12	-18.8761	-17.3655	-18.5572	-11.0217	-21.2886
			0.14	-18.8145	-17.2984	-18.4974	-10.9896	-21.2796
			0.16	-18.7337	-17.2326	-18.4448	-10.958	-21.2862
			0.18	-18.6653	-17.1706	-18.384	-10.924	-21.2722
			0.2	-18.5948	-17.1019	-18.3192	-10.8865	-21.262
			0.22	-18.5124	-17.0234	-18.2477	-10.8538	-21.2307
			0.24	-18.4395	-16.9448	-18.1908	-10.8173	-21.212
			0.26	-18.3652	-16.8544	-18.1386	-10.7777	-21.1905
			0.28	-18.2831	-16.7614	-18.0767	-10.7381	-21.1831
			0.3	-18.2	-16.6702	-18.0132	-10.7037	-21.1697
			0.32	-18.1244	-16.5837	-17.9595	-10.6723	-21.1596
			0.34	-18.0344	-16.4848	-17.893	-10.633	-21.14
			0.36	-17.9404	-16.3898	-17.8224	-10.5917	-21.1172
			0.38	-17.8501	-16.2901	-17.7455	-10.5499	-21.079
			0.4	-17.7535	-16.1914	-17.6709	-10.5007	-21.0428
			0.42	-17.6446	-16.0843	-17.5831	-10.4406	-21.0057
			0.44	-17.5356	-15.9687	-17.5015	-10.3843	-20.9698
			0.46	-17.4289	-15.8431	-17.4126	-10.3313	-20.9305
			0.48	-17.3149	-15.7088	-17.3289	-10.2775	-20.8918
			0.5	-17.1979	-15.5596	-17.2369	-10.2184	-20.8381
			0.52	-17.0626	-15.4027	-17.1342	-10.1576	-20.7768
			0.54	-16.9191	-15.2513	-17.0179	-10.0951	-20.7021
			0.56	-16.7516	-15.0984	-16.8917	-10.0239	-20.613
			0.58	-16.568	-14.9224	-16.7485	-9.94633	-20.5087
			0.6	-16.3766	-14.7305	-16.6031	-9.86497	-20.3885
			0.62	-16.1677	-14.5171	-16.4357	-9.78259	-20.2331
			0.64	-15.9201	-14.2804	-16.255	-9.69335	-20.0331
			0.66	-15.6516	-14.0201	-16.0562	-9.59036	-19.7648
			0.68	-15.3527	-13.7415	-15.8558	-9.47885	-19.399
			0.7	-15.0066	-13.4272	-15.6169	-9.36614	-18.8896
			0.72	-14.6048	-13.0635	-15.3376	-9.24204	-18.1628
			0.74	-14.1314	-12.6549	-14.9994	-9.10291	-17.1196
			0.76	-13.5506	-12.1755	-14.5918	-8.95556	-15.6121
			0.78	-12.8262	-11.6037	-14.0683	-8.7872	-13.4734
			0.8	-11.9136	-10.907	-13.4122	-8.58513	-10.528
			0.82	-10.7513	-10.0398	-12.5711	-8.34375	-6.63275
			0.84	-9.25819	-8.92219	-11.4641	-8.05457	-1.68133
			0.86	-7.34674	-7.46758	-9.99034	-7.69741	3.25772
			0.88	-4.92338	-5.56639	-8.03162	-7.23475	10.4466
			0.9	-1.90613	-3.10049	-5.44748	-6.62153
			0.92	1.75851	0.05354	-2.11179	-5.7875
			0.94	6.10415	4.00812	2.0929	-4.63469
			0.96	11.1402	8.84284	7.25087	-3.04566
			0.98	16.8473	14.6158	13.4105	-0.90145
			1	23.1884	21.343	20.5699	1.91647
			1.02	30.1221	29.0123	28.6996	5.49921
			1.04	37.5981	37.5961	37.7508	9.89899
			1.06	45.5661	47.0489	47.6587	15.1253
			1.08	53.583	56.5548	57.6358	20.3978
			1.1	62.4309	67.63	69.112	27.2427

## Sheet: Figure 3b
		Figure 3b
				DOC6-IC	DOC8-IC	DOC2C6-IC	DC6-IC	DOC2C6-2F
			Lambda(nm)	EQE (%)	EQE (%)	EQE (%)	EQE (%)	EQE (%)
			300	0.028	0	0.032	0.028	0.058
			310	3.957	3.367	3.063	2.12	5.12
			320	10.43	8.277	7.44	5.149	13.456
			330	17.465	13.002	11.582	7.212	24.511
			340	20.854	15.542	15.287	11.365	32.006
			350	22.939	18.064	18.086	17.04	34.098
			360	27.139	22.843	22.569	23.965	36.534
			370	31.657	28.605	26.871	29.404	38.101
			380	34.044	32.869	28.928	30.815	37.025
			390	35.746	35.077	30.071	29.498	35.71
			400	41.114	40.277	33.959	31.562	39.772
			410	44.49	42.993	36.294	32.324	43.258
			420	46.546	44.884	37.838	33.599	46.178
			430	46.807	45.334	38.183	34.293	47.422
			440	45.886	44.845	37.602	34.447	47.22
			450	46.069	45.805	37.702	35.51	48.181
			460	47.798	48.227	39.239	37.982	50.53
			470	50.128	50.986	41.208	40.563	53.301
			480	52.738	53.655	43.587	43.251	56.575
			490	55.422	56.01	46.366	45.756	59.893
			500	58.205	58.96	48.906	48.581	63.806
			510	60.414	61.92	51.045	51.098	67.858
			520	62.141	64.153	52.769	52.782	71.586
			530	63.431	65.497	54.476	54.024	74.53
			540	64.27	66.215	55.641	54.542	76.389
			550	64.308	65.891	56.258	54.578	77.191
			560	64.169	65.823	56.582	54.904	77.673
			570	63.662	65.402	56.223	55.216	77.1
			580	63.431	65.237	55.817	55.867	76.411
			590	63.319	64.97	55.442	56.609	75.763
			600	62.964	64.577	55.004	57.25	75.756
			610	62.037	63.315	54.32	57.504	75.181
			620	61.107	62.6	53.281	58.05	74.223
			630	60.536	62.058	52.331	58.639	72.815
			640	60.367	62.271	51.678	58.627	71.499
			650	60.299	61.963	50.802	57.712	69.949
			660	60.094	62.104	50.369	55.555	68.94
			670	59.367	61.645	50.485	51.66	69.775
			680	58.754	61.154	50.556	46.198	72.007
			690	58.205	60.89	50.564	39.488	73.324
			700	58.61	61.039	50.766	32.217	74.33
			710	58.99	60.808	50.787	24.705	74.044
			720	59.415	60.86	50.75	18.184	73.913
			730	59.478	60.786	50.697	12.088	73.491
			740	59.401	60.777	50.676	8.341	73.375
			750	59.246	60.965	50.603	4.934	72.948
			760	59.054	60.932	50.395	3.003	72.492
			770	59.039	60.669	50.561	1.847	72.817
			780	59.608	58.896	50.658	0.098	72.211
			790	59.754	56.388	50.878	0.008	71.653
			800	58.952	52.19	50.414	0.034	70.321
			810	57.59	46.246	49.531	0.002	68.073
			820	54.716	37.145	47.907	0.002	63.765
			830	49.544	28.736	45.466	0.001	59.017
			840	43.746	18.657	42.327	0.002	50.064
			850	35.309	11.035	37.132	0.021	39.484
			860	22.844	5.77	29.315	0	26.908
			870	13.853	2.908	20.405	0.025	17.28
			880	6.378	1.356	11.836	0.009	9.659
			890	3.691	0.814	7.353	0.002	6.32
			900	1.599	0.403	3.31	0.002	3.285
			910	0.606	--	--	--	1.873
			920	0.303	--	--	--	1.051
			930	0.006	--	--	--	0.667
			940	0	--	--	--	0
			950	0.003	--	--	--	0.009
								0.001
								0.005
								0
								0
								0

## Sheet: Figure 5a
		Figure 5a
				DOC6-IC		DOC8-IC		DOC2C6-IC		DC6-IC		DOC2C6-2F
			Wavelength (nm)	n	k	n	k	n	k	n	k	n	k
			350	1.39734	0.24346	1.54186	0.22766	1.71068	0.24717	1.63057	0.17471	1.73113	0.26755
			351	1.39758	0.2437	1.54229	0.22795	1.71092	0.24745	1.63038	0.17501	1.73049	0.26831
			352	1.39782	0.24394	1.54272	0.22823	1.71116	0.24772	1.63021	0.17531	1.72987	0.26906
			353	1.39806	0.24416	1.54315	0.2285	1.7114	0.24799	1.63008	0.17559	1.72929	0.26979
			354	1.3983	0.24437	1.54359	0.22875	1.71163	0.24826	1.63	0.17586	1.72878	0.27049
			355	1.39852	0.24457	1.54402	0.22899	1.71185	0.24853	1.63001	0.1761	1.72834	0.27115
			356	1.39874	0.24474	1.54446	0.22921	1.71205	0.24879	1.6301	0.17631	1.72801	0.27177
			357	1.39894	0.24489	1.54489	0.2294	1.71222	0.24905	1.63031	0.17649	1.72781	0.27233
			358	1.39911	0.24501	1.54531	0.22956	1.71236	0.24931	1.63064	0.17662	1.72774	0.27282
			359	1.39927	0.24511	1.54572	0.22969	1.71246	0.24957	1.63112	0.17671	1.72783	0.27324
			360	1.39939	0.24516	1.54612	0.22979	1.71252	0.24982	1.63176	0.17675	1.72811	0.27356
			361	1.39948	0.24518	1.54649	0.22984	1.71254	0.25007	1.63257	0.17673	1.72858	0.2738
			362	1.39953	0.24515	1.54685	0.22984	1.71252	0.2503	1.63351	0.17664	1.72921	0.27392
			363	1.39955	0.24507	1.54718	0.2298	1.71247	0.2505	1.63451	0.17648	1.72995	0.27395
			364	1.39954	0.24492	1.54747	0.2297	1.71242	0.25065	1.63553	0.17624	1.73077	0.27387
			365	1.39949	0.24471	1.54772	0.22955	1.71237	0.25074	1.6365	0.17592	1.73161	0.27368
			366	1.3994	0.24441	1.54793	0.22932	1.71232	0.25076	1.63738	0.1755	1.73244	0.27337
			367	1.39929	0.24404	1.54809	0.22903	1.71231	0.25068	1.63812	0.17499	1.73323	0.27295
			368	1.39914	0.24357	1.54819	0.22867	1.71233	0.2505	1.63865	0.17437	1.73391	0.27241
			369	1.39896	0.243	1.54823	0.22823	1.7124	0.25021	1.63893	0.17364	1.73447	0.27174
			370	1.39874	0.24233	1.5482	0.22771	1.71254	0.24978	1.63891	0.17279	1.73484	0.27095
			371	1.39849	0.24154	1.5481	0.2271	1.71274	0.2492	1.63855	0.17182	1.73502	0.27003
			372	1.3982	0.24066	1.54793	0.22642	1.71298	0.2485	1.63789	0.17075	1.735	0.269
			373	1.39788	0.23971	1.54766	0.22568	1.71323	0.2477	1.63695	0.1696	1.73479	0.26789
			374	1.39751	0.23869	1.5473	0.22489	1.71344	0.24682	1.63578	0.16839	1.7344	0.26671
			375	1.39711	0.23764	1.54683	0.22407	1.71359	0.24587	1.63443	0.16713	1.73384	0.26547
			376	1.39666	0.23657	1.54625	0.22323	1.71365	0.24489	1.63293	0.16585	1.73312	0.26421
			377	1.39617	0.2355	1.54554	0.22238	1.71358	0.24389	1.63133	0.16457	1.73224	0.26294
			378	1.39564	0.23445	1.5447	0.22154	1.71334	0.24289	1.62966	0.16331	1.73123	0.26168
			379	1.39507	0.23343	1.54372	0.22071	1.71292	0.24192	1.62797	0.16208	1.73008	0.26045
			380	1.39446	0.23247	1.54259	0.21992	1.71227	0.241	1.62629	0.16092	1.72881	0.25927
			381	1.39382	0.23158	1.54129	0.21918	1.71138	0.24015	1.62466	0.15982	1.72742	0.25815
			382	1.39311	0.23077	1.53983	0.21849	1.71026	0.23937	1.62307	0.1588	1.72592	0.25712
			383	1.39231	0.23004	1.53822	0.21787	1.70893	0.23867	1.6215	0.15786	1.72431	0.25618
			384	1.39139	0.22942	1.53644	0.21734	1.70743	0.23808	1.61994	0.15701	1.72258	0.25534
			385	1.39032	0.2289	1.53451	0.2169	1.70577	0.23758	1.61838	0.15623	1.72075	0.25461
			386	1.38908	0.2285	1.53242	0.21656	1.70398	0.23719	1.61679	0.15554	1.71881	0.254
			387	1.38764	0.22823	1.53018	0.21635	1.70207	0.23692	1.61517	0.15493	1.71677	0.25353
			388	1.38597	0.22809	1.52779	0.21626	1.70008	0.23679	1.61349	0.15441	1.71462	0.2532
			389	1.38405	0.22809	1.52526	0.21632	1.69801	0.23678	1.61173	0.15399	1.71237	0.25302
			390	1.38185	0.22825	1.52257	0.21653	1.6959	0.23693	1.60989	0.15365	1.71	0.25301
			391	1.37936	0.22856	1.51974	0.2169	1.69376	0.23723	1.60796	0.15341	1.70754	0.25318
			392	1.37663	0.22902	1.51681	0.21743	1.69159	0.23767	1.60593	0.15326	1.70499	0.25351
			393	1.37374	0.22961	1.5138	0.21809	1.68943	0.23824	1.60384	0.15319	1.70239	0.25399
			394	1.37076	0.23031	1.51076	0.21886	1.68727	0.23893	1.60171	0.15321	1.69976	0.25461
			395	1.36776	0.23111	1.50771	0.21974	1.68514	0.23971	1.59955	0.15332	1.69713	0.25535
			396	1.36479	0.23198	1.5047	0.22071	1.68305	0.24058	1.59739	0.1535	1.69453	0.25619
			397	1.36194	0.23292	1.50175	0.22174	1.68101	0.24153	1.59525	0.15375	1.692	0.25713
			398	1.35926	0.23391	1.49892	0.22282	1.67905	0.24252	1.59315	0.15408	1.68956	0.25815
			399	1.35681	0.23493	1.49622	0.22394	1.67719	0.24356	1.59111	0.15447	1.68724	0.25922
			400	1.35464	0.23596	1.49371	0.22508	1.67544	0.24462	1.58915	0.15493	1.6851	0.26035
			401	1.35281	0.237	1.4914	0.22622	1.67383	0.24569	1.5873	0.15545	1.68314	0.26151
			402	1.35127	0.23804	1.48929	0.22736	1.67234	0.24676	1.58555	0.15602	1.68137	0.26269
			403	1.34999	0.23908	1.48734	0.2285	1.67097	0.24784	1.5839	0.15664	1.67976	0.2639
			404	1.34892	0.24012	1.48555	0.22965	1.6697	0.24893	1.58234	0.15731	1.6783	0.26513
			405	1.34801	0.24117	1.48389	0.2308	1.66853	0.25001	1.58087	0.15802	1.67696	0.26637
			406	1.34724	0.24222	1.48233	0.23195	1.66743	0.2511	1.57948	0.15877	1.67573	0.26762
			407	1.34655	0.24328	1.48087	0.2331	1.66641	0.25219	1.57816	0.15954	1.67459	0.26888
			408	1.34591	0.24435	1.47948	0.23425	1.66545	0.25328	1.57691	0.16035	1.67353	0.27015
			409	1.34528	0.24543	1.47814	0.23542	1.66454	0.25437	1.57573	0.16117	1.67251	0.27141
			410	1.34462	0.24651	1.47683	0.23658	1.66365	0.25545	1.5746	0.162	1.67152	0.27267
			411	1.3439	0.2476	1.47554	0.23774	1.6628	0.25652	1.57353	0.16285	1.67055	0.27391
			412	1.34314	0.24868	1.47428	0.2389	1.66198	0.25758	1.57251	0.16369	1.66961	0.27514
			413	1.34234	0.24974	1.47308	0.24002	1.66121	0.2586	1.57154	0.16452	1.66872	0.27633
			414	1.34153	0.25076	1.47194	0.24111	1.6605	0.25958	1.5706	0.16532	1.66788	0.27747
			415	1.34074	0.25172	1.47091	0.24215	1.65986	0.26049	1.5697	0.16609	1.66711	0.27856
			416	1.33997	0.25262	1.46998	0.24311	1.65932	0.26132	1.56883	0.1668	1.66644	0.27958
			417	1.33925	0.25343	1.46919	0.24399	1.65888	0.26206	1.56799	0.16746	1.66587	0.28051
			418	1.3386	0.25413	1.46855	0.24476	1.65856	0.26269	1.56718	0.16803	1.66544	0.28135
			419	1.33804	0.25471	1.46809	0.24542	1.65837	0.2632	1.5664	0.16853	1.66514	0.28208
			420	1.3376	0.25515	1.46783	0.24595	1.65834	0.26356	1.56564	0.16892	1.66501	0.28269
			421	1.33729	0.25544	1.46777	0.24633	1.65845	0.26378	1.5649	0.1692	1.66504	0.28316
			422	1.33708	0.25558	1.46787	0.24657	1.65869	0.26385	1.56417	0.16939	1.6652	0.2835
			423	1.33696	0.25558	1.46809	0.24667	1.659	0.26378	1.56344	0.16947	1.66546	0.2837
			424	1.33689	0.25545	1.46837	0.24665	1.65933	0.26359	1.56269	0.16948	1.66575	0.28378
			425	1.33685	0.2552	1.46866	0.24651	1.65963	0.26329	1.56191	0.16941	1.66604	0.28372
			426	1.33679	0.25484	1.46891	0.24626	1.65986	0.26288	1.56109	0.16928	1.66628	0.28353
			427	1.3367	0.25438	1.46907	0.2459	1.65998	0.26239	1.5602	0.1691	1.66642	0.28322
			428	1.33654	0.25382	1.46909	0.24544	1.65992	0.26181	1.55923	0.16888	1.66642	0.28278
			429	1.33627	0.25318	1.46892	0.24489	1.65965	0.26117	1.55817	0.16863	1.66623	0.28222
			430	1.33587	0.25247	1.4685	0.24426	1.65911	0.26047	1.55699	0.16836	1.66581	0.28153
			431	1.33532	0.25169	1.46779	0.24356	1.65827	0.25973	1.55569	0.16808	1.66512	0.28074
			432	1.33462	0.25087	1.46681	0.24281	1.65715	0.25897	1.55426	0.1678	1.66418	0.27985
			433	1.33377	0.25003	1.46557	0.24203	1.65578	0.2582	1.55272	0.16753	1.663	0.27891
			434	1.33279	0.2492	1.46408	0.24126	1.65419	0.25746	1.55105	0.16728	1.66161	0.27794
			435	1.33169	0.24839	1.46238	0.2405	1.65241	0.25677	1.54927	0.16706	1.66003	0.27697
			436	1.33048	0.24763	1.46048	0.2398	1.65047	0.25614	1.54739	0.16687	1.65829	0.27604
			437	1.32918	0.24695	1.45839	0.23916	1.6484	0.25561	1.5454	0.16672	1.6564	0.27516
			438	1.32779	0.24635	1.45614	0.23863	1.64624	0.25519	1.54332	0.16663	1.65439	0.27438
			439	1.32633	0.24587	1.45373	0.23821	1.64401	0.2549	1.54114	0.16659	1.65228	0.27372
			440	1.3248	0.24552	1.4512	0.23793	1.64175	0.25478	1.53887	0.16663	1.65009	0.27321
			441	1.32323	0.24534	1.44856	0.23782	1.63949	0.25482	1.53652	0.16674	1.64784	0.27288
			442	1.32163	0.24529	1.4458	0.23787	1.63721	0.25504	1.5341	0.16693	1.64553	0.27272
			443	1.32	0.2454	1.44294	0.23806	1.63492	0.25541	1.53161	0.1672	1.64316	0.27272
			444	1.31837	0.24563	1.43999	0.2384	1.63261	0.25593	1.52906	0.16755	1.64072	0.27288
			445	1.31673	0.24598	1.43694	0.23886	1.63025	0.25658	1.52647	0.16798	1.63821	0.27318
			446	1.31512	0.24645	1.4338	0.23944	1.62786	0.25735	1.52384	0.1685	1.63562	0.27363
			447	1.31352	0.24703	1.43057	0.24014	1.62541	0.25823	1.52117	0.16909	1.63297	0.27421
			448	1.31197	0.24771	1.42726	0.24093	1.62289	0.25922	1.51849	0.16977	1.63023	0.27492
			449	1.31046	0.24847	1.42388	0.24182	1.6203	0.26029	1.51578	0.17053	1.62741	0.27575
			450	1.30901	0.24931	1.42042	0.24279	1.61762	0.26144	1.51308	0.17138	1.62451	0.27668
			451	1.30762	0.25023	1.4169	0.24383	1.61485	0.26266	1.51037	0.17231	1.62152	0.27772
			452	1.30631	0.25122	1.41333	0.24494	1.61199	0.26394	1.50767	0.17332	1.61845	0.27886
			453	1.30506	0.25227	1.40973	0.24611	1.60907	0.26528	1.50497	0.17441	1.61532	0.28009
			454	1.30388	0.25339	1.40614	0.24735	1.6061	0.26668	1.50226	0.17555	1.61214	0.28141
			455	1.30278	0.25457	1.40257	0.24864	1.60311	0.26814	1.49957	0.17675	1.60892	0.28281
			456	1.30174	0.25581	1.39905	0.24998	1.60011	0.26965	1.49687	0.178	1.60569	0.28429
			457	1.30076	0.25712	1.3956	0.25136	1.59712	0.27121	1.49419	0.17929	1.60245	0.28584
			458	1.29985	0.25848	1.39226	0.25279	1.59418	0.27282	1.49151	0.1806	1.59924	0.28745
			459	1.29901	0.25989	1.38905	0.25425	1.59129	0.27448	1.48884	0.18193	1.59605	0.28912
			460	1.29822	0.26136	1.386	0.25575	1.58849	0.27618	1.48619	0.18328	1.59292	0.29084
			461	1.29749	0.26288	1.38312	0.25728	1.5858	0.27791	1.48356	0.18463	1.58986	0.29261
			462	1.29682	0.26445	1.38041	0.25883	1.58322	0.27968	1.48094	0.18598	1.58685	0.29443
			463	1.2962	0.26607	1.37784	0.26041	1.58073	0.28148	1.47833	0.18734	1.58389	0.2963
			464	1.29562	0.26772	1.37539	0.26203	1.57832	0.28331	1.47573	0.18871	1.58095	0.29823
			465	1.2951	0.26942	1.37304	0.26367	1.576	0.28517	1.47311	0.19008	1.57801	0.30021
			466	1.29462	0.27115	1.37076	0.26535	1.57375	0.28705	1.47049	0.19147	1.57507	0.30226
			467	1.29418	0.27291	1.36853	0.26706	1.57155	0.28895	1.46784	0.19287	1.57209	0.30438
			468	1.29378	0.2747	1.36634	0.26881	1.56941	0.29086	1.46516	0.19429	1.56905	0.30656
			469	1.29343	0.27652	1.36416	0.27059	1.5673	0.29279	1.46244	0.19573	1.56594	0.30882
			470	1.29311	0.27835	1.36197	0.2724	1.56522	0.29472	1.45968	0.19718	1.56272	0.31116
			471	1.29283	0.28021	1.35976	0.27425	1.56317	0.29667	1.45686	0.19866	1.55939	0.31359
			472	1.29258	0.28208	1.35754	0.27613	1.56112	0.29861	1.45399	0.20017	1.55595	0.31609
			473	1.29237	0.28397	1.35535	0.27804	1.55908	0.30056	1.45107	0.2017	1.55242	0.31865
			474	1.29218	0.28587	1.35321	0.27997	1.55705	0.30252	1.44812	0.20326	1.54883	0.32127
			475	1.29202	0.28779	1.35113	0.28193	1.55501	0.30447	1.44513	0.20486	1.5452	0.32395
			476	1.29188	0.28973	1.34914	0.2839	1.55296	0.30643	1.44213	0.20649	1.54155	0.32665
			477	1.29175	0.29168	1.34726	0.28588	1.55091	0.30838	1.43911	0.20816	1.53792	0.32939
			478	1.29165	0.29364	1.34549	0.28788	1.54883	0.31033	1.43608	0.20988	1.53434	0.33214
			479	1.29155	0.29562	1.34385	0.28988	1.54674	0.31227	1.43305	0.21164	1.53084	0.3349
			480	1.29147	0.29762	1.34235	0.29189	1.54461	0.31421	1.43003	0.21344	1.52745	0.33765
			481	1.2914	0.29962	1.341	0.2939	1.54246	0.31614	1.42703	0.2153	1.52419	0.34038
			482	1.29134	0.30164	1.33979	0.29592	1.54027	0.31808	1.42404	0.21721	1.52108	0.34309
			483	1.29129	0.30367	1.3387	0.29795	1.53805	0.32001	1.42103	0.21917	1.51809	0.3458
			484	1.29125	0.30572	1.33771	0.29998	1.53581	0.32197	1.418	0.2212	1.5152	0.3485
			485	1.29124	0.30777	1.33681	0.30204	1.53353	0.32394	1.41492	0.22329	1.51241	0.3512
			486	1.29124	0.30984	1.336	0.30411	1.53122	0.32594	1.41177	0.22545	1.50969	0.35391
			487	1.29127	0.31191	1.33524	0.3062	1.52887	0.32797	1.40853	0.22768	1.50702	0.35663
			488	1.29133	0.314	1.33455	0.30831	1.5265	0.33005	1.40518	0.22999	1.50439	0.35937
			489	1.29143	0.3161	1.3339	0.31045	1.5241	0.33218	1.40168	0.23239	1.50178	0.36213
			490	1.29156	0.31821	1.33329	0.31262	1.52166	0.33437	1.39801	0.23487	1.49917	0.36493
			491	1.29172	0.32032	1.3327	0.31482	1.51919	0.33663	1.39414	0.23745	1.49653	0.36776
			492	1.29193	0.32245	1.33215	0.31705	1.51668	0.33896	1.39008	0.24012	1.49387	0.37062
			493	1.29217	0.3246	1.33163	0.31932	1.51412	0.34137	1.38587	0.2429	1.49118	0.37353
			494	1.29246	0.32677	1.33115	0.32161	1.5115	0.34386	1.38154	0.24577	1.48845	0.37648
			495	1.29279	0.32897	1.3307	0.32394	1.50882	0.34645	1.37713	0.24875	1.48568	0.37946
			496	1.29316	0.3312	1.3303	0.3263	1.50605	0.34913	1.3727	0.25183	1.48287	0.38248
			497	1.29358	0.33347	1.32994	0.32869	1.5032	0.35192	1.36831	0.25502	1.48001	0.38554
			498	1.29404	0.33578	1.32963	0.33111	1.50024	0.35482	1.36406	0.2583	1.47711	0.38864
			499	1.29455	0.33814	1.32937	0.33357	1.49716	0.35785	1.36002	0.26168	1.47416	0.39177
			500	1.2951	0.34055	1.32916	0.33605	1.49395	0.361	1.3563	0.26516	1.47116	0.39494
			501	1.2957	0.34302	1.32901	0.33857	1.4906	0.36429	1.35296	0.26873	1.46812	0.39815
			502	1.29634	0.34555	1.32891	0.34112	1.48714	0.3677	1.35005	0.27239	1.46506	0.4014
			503	1.29703	0.34815	1.32887	0.34371	1.4836	0.37125	1.34755	0.27614	1.46198	0.4047
			504	1.29775	0.35082	1.32887	0.34636	1.48001	0.37491	1.34546	0.27999	1.45892	0.40806
			505	1.2985	0.35356	1.32892	0.34906	1.47642	0.37869	1.34374	0.28394	1.45588	0.41148
			506	1.29929	0.35638	1.32903	0.35183	1.47286	0.38258	1.34236	0.28799	1.45288	0.41497
			507	1.30011	0.35929	1.32917	0.35466	1.4694	0.38656	1.34126	0.29216	1.44994	0.41854
			508	1.30095	0.36228	1.32936	0.35757	1.46606	0.39064	1.34041	0.29645	1.44708	0.4222
			509	1.30181	0.36537	1.32959	0.36057	1.46289	0.39479	1.33975	0.30086	1.4443	0.42596
			510	1.30269	0.36855	1.32986	0.36366	1.45995	0.39903	1.33925	0.3054	1.44161	0.42982
			511	1.30359	0.37183	1.33017	0.36684	1.45726	0.40333	1.33887	0.31008	1.43904	0.4338
			512	1.30451	0.37522	1.33052	0.37012	1.45482	0.40771	1.3386	0.31489	1.43659	0.43789
			513	1.30546	0.3787	1.33092	0.37349	1.45264	0.41215	1.33846	0.31984	1.43429	0.44209
			514	1.30643	0.38227	1.33137	0.37696	1.45071	0.41665	1.33844	0.32492	1.43213	0.44639
			515	1.30742	0.38593	1.33187	0.38051	1.449	0.42122	1.33858	0.33013	1.43014	0.45079
			516	1.30845	0.38969	1.33243	0.38414	1.44752	0.42585	1.33886	0.33546	1.42833	0.45528
			517	1.30951	0.39353	1.33305	0.38786	1.44625	0.43055	1.33931	0.34092	1.42671	0.45986
			518	1.31061	0.39746	1.33374	0.39165	1.44518	0.4353	1.33994	0.34649	1.42527	0.46453
			519	1.31175	0.40146	1.3345	0.39552	1.44429	0.44012	1.34077	0.35218	1.42403	0.46927
			520	1.31293	0.40554	1.33532	0.39946	1.44357	0.445	1.34181	0.35798	1.42299	0.47409
			521	1.31415	0.4097	1.33623	0.40347	1.44301	0.44994	1.34309	0.36388	1.42214	0.47899
			522	1.31541	0.41393	1.3372	0.40754	1.4426	0.45493	1.34457	0.36989	1.42148	0.48395
			523	1.31672	0.41822	1.33822	0.41167	1.44233	0.45998	1.34625	0.37599	1.421	0.48897
			524	1.31806	0.42257	1.3393	0.41586	1.4422	0.46509	1.34808	0.3822	1.42067	0.49406
			525	1.31945	0.42698	1.34041	0.42011	1.44221	0.47024	1.35007	0.3885	1.4205	0.49919
			526	1.32088	0.43144	1.34156	0.42441	1.44234	0.47545	1.35217	0.39489	1.42046	0.50437
			527	1.32234	0.43594	1.34273	0.42875	1.44259	0.48069	1.35438	0.40138	1.42056	0.50959
			528	1.32385	0.44047	1.34393	0.43314	1.44296	0.48598	1.35668	0.40795	1.42077	0.51484
			529	1.3254	0.44504	1.34513	0.43757	1.44344	0.49131	1.35904	0.4146	1.42109	0.52011
			530	1.32698	0.44963	1.34634	0.44203	1.44404	0.49667	1.36145	0.42134	1.42151	0.52539
			531	1.32861	0.45425	1.34754	0.44653	1.44474	0.50206	1.36389	0.42815	1.42202	0.53069
			532	1.33027	0.45888	1.34875	0.45105	1.44554	0.50749	1.36638	0.43504	1.42262	0.53599
			533	1.33197	0.46355	1.34997	0.45562	1.44643	0.51296	1.36893	0.44202	1.4233	0.54132
			534	1.3337	0.46826	1.35121	0.46022	1.44741	0.51849	1.37155	0.44909	1.42405	0.54666
			535	1.33547	0.47302	1.35247	0.46488	1.44846	0.52408	1.37427	0.45625	1.42485	0.55204
			536	1.33728	0.47782	1.35375	0.46958	1.44959	0.52973	1.3771	0.4635	1.42572	0.55744
			537	1.33911	0.48269	1.35508	0.47433	1.45078	0.53546	1.38006	0.47085	1.42662	0.56288
			538	1.34097	0.48763	1.35644	0.47915	1.45202	0.54127	1.38316	0.4783	1.42757	0.56837
			539	1.34286	0.49264	1.35786	0.48403	1.45331	0.54717	1.38643	0.48587	1.42856	0.5739
			540	1.34478	0.49774	1.35932	0.48897	1.45464	0.55318	1.38989	0.49354	1.42958	0.57949
			541	1.34672	0.50294	1.36085	0.49399	1.45601	0.55929	1.39355	0.50132	1.43062	0.58513
			542	1.34869	0.50823	1.36244	0.49909	1.45742	0.56552	1.3974	0.50922	1.4317	0.59084
			543	1.35069	0.51362	1.36409	0.50427	1.45889	0.57186	1.40145	0.51723	1.43284	0.59663
			544	1.35273	0.51912	1.3658	0.50955	1.46042	0.57833	1.40568	0.52534	1.43405	0.6025
			545	1.35481	0.52474	1.36758	0.51493	1.46204	0.58492	1.41011	0.53355	1.43535	0.60846
			546	1.35693	0.53048	1.36942	0.52042	1.46375	0.59165	1.41472	0.54187	1.43674	0.61452
			547	1.3591	0.53634	1.37132	0.52603	1.46556	0.59851	1.41951	0.55027	1.43826	0.6207
			548	1.36132	0.54232	1.37329	0.53177	1.4675	0.60551	1.4245	0.55877	1.4399	0.62699
			549	1.36361	0.54845	1.37532	0.53765	1.46956	0.61266	1.42969	0.56735	1.44168	0.63341
			550	1.36596	0.55471	1.37742	0.54367	1.47176	0.61996	1.43508	0.576	1.44363	0.63998
			551	1.36837	0.56112	1.37958	0.54984	1.47412	0.62742	1.4407	0.58472	1.44574	0.6467
			552	1.37086	0.56768	1.38182	0.55617	1.47663	0.63504	1.44655	0.5935	1.44801	0.65357
			553	1.37342	0.57438	1.38414	0.56265	1.47929	0.64281	1.45264	0.60232	1.45044	0.6606
			554	1.37607	0.58122	1.38655	0.56927	1.4821	0.65074	1.45897	0.61117	1.453	0.66778
			555	1.37881	0.5882	1.38905	0.57604	1.48506	0.65883	1.46556	0.62004	1.4557	0.67513
			556	1.38164	0.59531	1.39166	0.58295	1.48817	0.66708	1.47241	0.62891	1.45852	0.68264
			557	1.38457	0.60255	1.39437	0.58999	1.49142	0.67549	1.47954	0.63777	1.46145	0.6903
			558	1.38761	0.60993	1.3972	0.59717	1.49482	0.68405	1.48695	0.6466	1.46448	0.69814
			559	1.39075	0.61743	1.40016	0.60448	1.49835	0.69277	1.49466	0.65539	1.4676	0.70613
			560	1.394	0.62505	1.40326	0.61191	1.50203	0.70164	1.50267	0.66411	1.4708	0.7143
			561	1.39738	0.63279	1.40649	0.61947	1.50583	0.71067	1.51098	0.67276	1.47408	0.72262
			562	1.40086	0.64063	1.40985	0.62711	1.50976	0.71983	1.51957	0.68132	1.47744	0.73108
			563	1.40444	0.64854	1.41333	0.63484	1.5138	0.72909	1.52839	0.68978	1.48088	0.73965
			564	1.40811	0.6565	1.4169	0.6426	1.51797	0.73842	1.5374	0.69812	1.48441	0.7483
			565	1.41186	0.66448	1.42055	0.65038	1.52225	0.74777	1.54656	0.70634	1.48803	0.75698
			566	1.41567	0.67247	1.42427	0.65816	1.52665	0.75713	1.55581	0.71442	1.49174	0.76567
			567	1.41954	0.68044	1.42804	0.66589	1.53116	0.76644	1.56511	0.72235	1.49555	0.77432
			568	1.42345	0.68835	1.43185	0.67355	1.53579	0.77568	1.5744	0.73013	1.49945	0.78292
			569	1.42739	0.69617	1.43568	0.6811	1.54054	0.78479	1.58364	0.73774	1.50346	0.79141
			570	1.43136	0.70389	1.43952	0.68853	1.54542	0.79374	1.59279	0.74516	1.50758	0.79975
			571	1.43532	0.71147	1.44334	0.69578	1.55043	0.80248	1.60182	0.75237	1.51179	0.80792
			572	1.43928	0.7189	1.44715	0.70285	1.55555	0.811	1.61074	0.75938	1.51608	0.8159
			573	1.44321	0.72616	1.45095	0.70973	1.56075	0.81929	1.61955	0.76614	1.52042	0.82366
			574	1.4471	0.73323	1.45474	0.7164	1.56603	0.82731	1.62829	0.77265	1.52478	0.83118
			575	1.45093	0.74011	1.45851	0.72285	1.57135	0.83506	1.63698	0.77889	1.52913	0.83846
			576	1.45469	0.74677	1.46226	0.72906	1.5767	0.84252	1.64563	0.78483	1.53345	0.84546
			577	1.45837	0.75319	1.46599	0.73503	1.58204	0.84968	1.65429	0.79046	1.53771	0.85218
			578	1.46193	0.75937	1.46971	0.74073	1.58736	0.8565	1.66296	0.79575	1.54188	0.85859
			579	1.46537	0.76529	1.4734	0.74617	1.59264	0.86299	1.67169	0.80068	1.54592	0.86467
			580	1.46866	0.77093	1.47708	0.75131	1.59785	0.86911	1.68049	0.80524	1.54982	0.8704
			581	1.4718	0.77627	1.48073	0.75616	1.60296	0.87487	1.68938	0.8094	1.55355	0.87577
			582	1.47479	0.78133	1.48435	0.76071	1.60798	0.88025	1.69836	0.81318	1.5571	0.88077
			583	1.47763	0.78611	1.48792	0.76498	1.6129	0.88529	1.7074	0.81659	1.56049	0.88542
			584	1.48033	0.79062	1.49142	0.76899	1.6177	0.89	1.71648	0.81968	1.56371	0.88972
			585	1.4829	0.79487	1.49484	0.77274	1.62239	0.89439	1.72557	0.82244	1.56676	0.89367
			586	1.48535	0.79887	1.49815	0.77625	1.62694	0.89849	1.73465	0.82493	1.56967	0.89729
			587	1.48768	0.80263	1.50133	0.77953	1.63135	0.90231	1.74368	0.82716	1.57241	0.90059
			588	1.48991	0.80617	1.50436	0.7826	1.6356	0.90588	1.75263	0.82917	1.57501	0.90356
			589	1.49204	0.80948	1.50723	0.78546	1.63969	0.90921	1.76147	0.83098	1.57746	0.90623
			590	1.49408	0.81259	1.50989	0.78815	1.64358	0.91233	1.77016	0.83264	1.57976	0.9086
			591	1.49604	0.81551	1.51235	0.79068	1.64727	0.91528	1.7787	0.83416	1.58193	0.91069
			592	1.49794	0.81829	1.51461	0.79309	1.65078	0.9181	1.78709	0.83558	1.58397	0.91255
			593	1.49981	0.82099	1.51672	0.79545	1.65413	0.92087	1.79536	0.83695	1.58588	0.91427
			594	1.50165	0.82367	1.5187	0.7978	1.65734	0.92363	1.80354	0.83829	1.58769	0.9159
			595	1.50348	0.8264	1.52059	0.80021	1.66044	0.92647	1.81165	0.83964	1.58939	0.91753
			596	1.50534	0.82922	1.52243	0.80273	1.66346	0.92944	1.81971	0.84104	1.591	0.91922
			597	1.50724	0.83222	1.52423	0.80541	1.66642	0.9326	1.82776	0.84252	1.59252	0.92105
			598	1.50919	0.83544	1.52605	0.80831	1.66934	0.93604	1.8358	0.84414	1.59396	0.92309
			599	1.51123	0.83894	1.52792	0.81149	1.67225	0.93981	1.84388	0.84591	1.59532	0.92541
			600	1.51338	0.84281	1.52987	0.81501	1.67517	0.94399	1.85201	0.84789	1.59663	0.92809
			601	1.51565	0.84708	1.53194	0.81891	1.67813	0.94863	1.86021	0.85011	1.59789	0.93119
			602	1.51807	0.85177	1.53415	0.82322	1.68117	0.95375	1.86852	0.85255	1.59916	0.93475
			603	1.52065	0.85688	1.53655	0.82793	1.68435	0.95934	1.87697	0.85522	1.60053	0.93878
			604	1.52342	0.8624	1.53916	0.83306	1.6877	0.96541	1.88558	0.85808	1.60204	0.9433
			605	1.5264	0.86835	1.542	0.8386	1.69128	0.97196	1.89439	0.86114	1.60377	0.94832
			606	1.52961	0.87471	1.54512	0.84457	1.69514	0.97898	1.90342	0.86437	1.6058	0.95388
			607	1.53306	0.88149	1.54855	0.85098	1.69932	0.98648	1.91269	0.86776	1.60818	0.96
			608	1.53679	0.88869	1.55231	0.85783	1.70389	0.99447	1.92224	0.8713	1.61098	0.9667
			609	1.54082	0.89631	1.55644	0.86514	1.70888	1.00294	1.93208	0.87497	1.61426	0.97401
			610	1.54517	0.90435	1.56097	0.87291	1.71435	1.01189	1.94225	0.87876	1.61809	0.98196
			611	1.54987	0.91281	1.56593	0.88114	1.72035	1.02133	1.95277	0.88266	1.62251	0.99057
			612	1.55489	0.92163	1.57132	0.8898	1.72687	1.03121	1.96367	0.88661	1.62751	0.99981
			613	1.56023	0.93079	1.57711	0.89882	1.73391	1.04145	1.975	0.89057	1.63307	1.0096
			614	1.56587	0.94023	1.58331	0.90814	1.74148	1.05199	1.9868	0.89448	1.63916	1.01991
			615	1.57178	0.9499	1.5899	0.91769	1.74957	1.06277	1.99909	0.8983	1.64576	1.03066
			616	1.57795	0.95975	1.59687	0.92741	1.75818	1.07372	2.01192	0.90196	1.65285	1.04181
			617	1.58437	0.96972	1.60421	0.93724	1.76732	1.08475	2.0253	0.90542	1.6604	1.05328
			618	1.591	0.97977	1.61194	0.94709	1.77701	1.09578	2.03928	0.90862	1.66839	1.065
			619	1.59784	0.98984	1.62004	0.95689	1.78726	1.10674	2.05386	0.91151	1.67681	1.07693
			620	1.60486	0.99987	1.62853	0.96657	1.7981	1.11753	2.06908	0.91403	1.68564	1.08897
			621	1.61205	1.0098	1.6374	0.97603	1.80954	1.12806	2.08492	0.91613	1.69487	1.10105
			622	1.61939	1.01957	1.64667	0.98523	1.82161	1.13824	2.10133	0.91777	1.70447	1.11311
			623	1.62683	1.02913	1.65631	0.99409	1.83432	1.14798	2.11822	0.91893	1.71442	1.12505
			624	1.63437	1.03841	1.66634	1.00255	1.84767	1.15721	2.13552	0.91959	1.72471	1.13678
			625	1.64198	1.04736	1.67676	1.01054	1.8617	1.16581	2.15313	0.91969	1.73532	1.14823
			626	1.64962	1.05591	1.68757	1.018	1.87644	1.17369	2.17099	0.91922	1.74623	1.15929
			627	1.65726	1.06399	1.69881	1.02483	1.89192	1.18072	2.18899	0.91815	1.75743	1.16986
			628	1.66488	1.07154	1.71048	1.03097	1.90818	1.18679	2.20707	0.91644	1.76892	1.17983
			629	1.67246	1.07848	1.72262	1.03631	1.92528	1.19178	2.22514	0.91406	1.78071	1.18909
			630	1.67994	1.08474	1.73527	1.04076	1.94325	1.19555	2.2431	0.91099	1.7928	1.19752
			631	1.68732	1.09025	1.74849	1.04423	1.96213	1.19797	2.26088	0.90719	1.80523	1.20498
			632	1.69456	1.09496	1.7623	1.04662	1.9819	1.19895	2.27848	0.90262	1.818	1.21136
			633	1.70162	1.09882	1.77676	1.04784	2.00255	1.1984	2.2959	0.89724	1.83116	1.21656
			634	1.70849	1.10177	1.7919	1.04777	2.02402	1.19624	2.31313	0.89102	1.84479	1.22043
			635	1.71513	1.10377	1.80778	1.04632	2.04621	1.19242	2.33017	0.88392	1.859	1.22283
			636	1.72155	1.10477	1.82444	1.04338	2.069	1.18688	2.34698	0.87592	1.87399	1.22357
			637	1.72771	1.1047	1.84188	1.03887	2.0922	1.1796	2.36356	0.86699	1.89	1.22243
			638	1.73363	1.10352	1.86006	1.0327	2.11563	1.17058	2.37985	0.85713	1.90738	1.21917
			639	1.73932	1.10116	1.8789	1.02484	2.13906	1.15983	2.39583	0.84631	1.92651	1.21349
			640	1.74479	1.09757	1.89821	1.01528	2.16225	1.14738	2.41146	0.83454	1.94778	1.20509
			641	1.75009	1.09268	1.91772	1.00405	2.18495	1.13329	2.42668	0.82183	1.97144	1.19371
			642	1.75526	1.08649	1.93709	0.99132	2.20685	1.11773	2.44137	0.80823	1.99733	1.17931
			643	1.76039	1.07901	1.95594	0.97728	2.22766	1.10087	2.45541	0.79382	2.02479	1.16208
			644	1.76552	1.07024	1.97393	0.96211	2.24714	1.08288	2.4687	0.77868	2.05283	1.14237
			645	1.77076	1.06018	1.99075	0.94602	2.26509	1.06393	2.48113	0.76288	2.08036	1.12065
			646	1.77617	1.04884	2.00617	0.92915	2.28138	1.04417	2.49264	0.74648	2.10648	1.09736
			647	1.78182	1.03623	2.02003	0.91168	2.29587	1.02374	2.50315	0.72954	2.13055	1.07288
			648	1.78776	1.02238	2.0322	0.89371	2.3085	1.00277	2.51259	0.71213	2.15217	1.04747
			649	1.79401	1.00733	2.04262	0.87537	2.31921	0.98138	2.52092	0.69431	2.17111	1.02139
			650	1.80051	0.99114	2.05124	0.85674	2.32798	0.95968	2.5281	0.67612	2.18728	0.9948
			651	1.80714	0.97394	2.05807	0.83795	2.3348	0.9378	2.53411	0.65764	2.20065	0.96789
			652	1.81372	0.956	2.06309	0.8192	2.33973	0.91597	2.53897	0.63896	2.21122	0.94098
			653	1.81994	0.93763	2.06634	0.80069	2.34284	0.89441	2.54271	0.62019	2.21906	0.91439
			654	1.82544	0.91919	2.06787	0.78263	2.34422	0.87332	2.54539	0.60142	2.22426	0.88838
			655	1.82986	0.90101	2.06772	0.76518	2.34397	0.85289	2.54706	0.58274	2.22696	0.86318
			656	1.83287	0.88343	2.06598	0.74849	2.3422	0.83329	2.54777	0.56423	2.22732	0.839
			657	1.83425	0.8667	2.0627	0.73271	2.33902	0.81467	2.54759	0.54595	2.22549	0.816
			658	1.83385	0.85107	2.05796	0.71796	2.33454	0.79715	2.54658	0.52798	2.22161	0.79434
			659	1.83159	0.83673	2.05183	0.70435	2.32885	0.78086	2.54482	0.51038	2.21584	0.77415
			660	1.82743	0.82383	2.04437	0.69201	2.32206	0.76591	2.54237	0.49318	2.20831	0.75553
			661	1.82141	0.81248	2.03563	0.68098	2.31426	0.75236	2.5393	0.47644	2.19914	0.73857
			662	1.81373	0.80263	2.02581	0.67125	2.30563	0.74018	2.53568	0.46017	2.1886	0.72322
			663	1.80463	0.79421	2.0151	0.66272	2.29635	0.72928	2.5316	0.44438	2.17691	0.7094
			664	1.79432	0.78713	2.00366	0.65536	2.28658	0.71962	2.52713	0.42908	2.16431	0.69707
			665	1.78303	0.78133	1.99165	0.64909	2.27646	0.71113	2.52233	0.41429	2.15097	0.68616
			666	1.77096	0.77674	1.97925	0.64388	2.26615	0.70376	2.51726	0.40001	2.13707	0.67664
			667	1.75831	0.77331	1.96658	0.63968	2.25578	0.69746	2.51198	0.38624	2.12277	0.66846
			668	1.74531	0.77096	1.95381	0.63646	2.24547	0.6922	2.50654	0.373	2.10821	0.6616
			669	1.73216	0.76965	1.94108	0.63418	2.23536	0.68793	2.501	0.3603	2.09352	0.65604
			670	1.71911	0.76931	1.92854	0.6328	2.22557	0.68463	2.49539	0.34813	2.07885	0.65175
			671	1.70638	0.76989	1.9163	0.6323	2.2162	0.68224	2.48975	0.3365	2.06427	0.6487
			672	1.69409	0.77129	1.9044	0.63263	2.2073	0.68071	2.48409	0.32538	2.04984	0.64684
			673	1.68237	0.77343	1.89284	0.63372	2.19887	0.67996	2.47842	0.31474	2.03556	0.64609
			674	1.67132	0.77622	1.88162	0.63554	2.19093	0.67991	2.47273	0.30452	2.02144	0.64638
			675	1.66105	0.77959	1.87077	0.63804	2.18351	0.68051	2.46703	0.29472	2.00749	0.64765
			676	1.65164	0.78348	1.86028	0.64116	2.17663	0.68166	2.46132	0.28528	1.99374	0.64984
			677	1.64315	0.7878	1.85017	0.64486	2.17031	0.68333	2.45559	0.27619	1.98021	0.65289
			678	1.63563	0.79253	1.84047	0.6491	2.16457	0.68544	2.44984	0.26742	1.9669	0.65676
			679	1.62906	0.79762	1.83118	0.65383	2.15945	0.68792	2.44409	0.25894	1.95387	0.6614
			680	1.62343	0.80303	1.82235	0.659	2.15498	0.69071	2.43831	0.25072	1.94113	0.66675
			681	1.61871	0.80874	1.814	0.66457	2.15118	0.69376	2.43251	0.24275	1.92873	0.67277
			682	1.61483	0.81472	1.80616	0.67049	2.14804	0.69702	2.42672	0.23502	1.91665	0.67942
			683	1.61175	0.82094	1.79886	0.67673	2.14553	0.70044	2.42093	0.22751	1.90486	0.68668
			684	1.60942	0.82737	1.79215	0.68323	2.14364	0.70401	2.41518	0.22023	1.89336	0.69453
			685	1.60778	0.83398	1.78607	0.68996	2.14233	0.70768	2.40947	0.21316	1.88213	0.70292
			686	1.6068	0.84073	1.78066	0.69686	2.1416	0.7114	2.40382	0.20631	1.87116	0.71185
			687	1.60642	0.84759	1.77596	0.70389	2.1414	0.71515	2.39824	0.19966	1.86044	0.72126
			688	1.60661	0.85452	1.77204	0.711	2.14173	0.71889	2.39274	0.1932	1.84997	0.73114
			689	1.60734	0.86147	1.76893	0.71813	2.14256	0.72257	2.38733	0.18694	1.83976	0.74145
			690	1.60858	0.8684	1.7667	0.72523	2.14386	0.72615	2.38203	0.18087	1.82982	0.75214
			691	1.61028	0.87528	1.76537	0.73226	2.14561	0.7296	2.37685	0.17498	1.82018	0.76319
			692	1.6124	0.88211	1.76489	0.7392	2.14777	0.73291	2.37176	0.16926	1.81088	0.77452
			693	1.61488	0.88887	1.76519	0.74605	2.15029	0.73609	2.36675	0.1637	1.802	0.78608
			694	1.61766	0.89558	1.76619	0.75281	2.1531	0.73912	2.3618	0.15829	1.79363	0.7978
			695	1.62069	0.90222	1.76782	0.75947	2.15616	0.74201	2.35691	0.15303	1.78587	0.80959
			696	1.62391	0.90881	1.77	0.76603	2.15942	0.74476	2.35204	0.1479	1.77884	0.82136
			697	1.62729	0.91532	1.77263	0.77249	2.16282	0.74737	2.34719	0.1429	1.77266	0.83303
			698	1.63077	0.92177	1.77565	0.77883	2.16631	0.74984	2.34234	0.13802	1.76747	0.8445
			699	1.63432	0.92814	1.77896	0.78507	2.16983	0.75216	2.33748	0.13325	1.76341	0.85568
			700	1.63788	0.93444	1.78249	0.79118	2.17333	0.75435	2.3326	0.12858	1.76058	0.86646
			701	1.64142	0.94064	1.78618	0.79717	2.17677	0.75639	2.32768	0.12401	1.75909	0.87678
			702	1.64494	0.94674	1.79004	0.80301	2.18016	0.75829	2.32274	0.11954	1.75884	0.88665
			703	1.64845	0.95274	1.79412	0.80868	2.18352	0.76006	2.31778	0.11518	1.75971	0.89609
			704	1.65194	0.95861	1.79847	0.81415	2.18687	0.76168	2.31282	0.11093	1.76158	0.90516
			705	1.65544	0.96433	1.80314	0.8194	2.19025	0.76318	2.30788	0.1068	1.76431	0.91388
			706	1.65894	0.96991	1.80817	0.8244	2.19367	0.76454	2.30296	0.10278	1.76774	0.92229
			707	1.66247	0.97532	1.81362	0.82912	2.19715	0.76578	2.29807	0.09889	1.77176	0.93044
			708	1.66604	0.98053	1.81952	0.83354	2.20072	0.76689	2.29323	0.09514	1.77621	0.93836
			709	1.66967	0.98554	1.82594	0.83762	2.2044	0.76788	2.28844	0.09151	1.78096	0.94609
			710	1.67337	0.99032	1.8329	0.84135	2.20821	0.76875	2.28371	0.08803	1.78585	0.95367
			711	1.67719	0.99486	1.84044	0.84469	2.21217	0.7695	2.27905	0.08468	1.79078	0.96114
			712	1.68113	0.99914	1.84847	0.84768	2.21625	0.77017	2.27446	0.08147	1.79574	0.96847
			713	1.68522	1.00316	1.85691	0.85033	2.22042	0.77077	2.26994	0.07838	1.80076	0.97564
			714	1.68948	1.00692	1.86567	0.85266	2.22463	0.77133	2.26547	0.07539	1.80587	0.98262
			715	1.69394	1.01042	1.87465	0.85471	2.22886	0.77188	2.26107	0.0725	1.81111	0.98938
			716	1.69862	1.01364	1.88377	0.85649	2.23307	0.77244	2.25672	0.0697	1.81652	0.99588
			717	1.70354	1.01658	1.89293	0.85804	2.23723	0.77303	2.25242	0.06698	1.82216	1.00208
			718	1.70873	1.01924	1.90205	0.85938	2.24131	0.77368	2.24818	0.06432	1.82806	1.00794
			719	1.71421	1.02161	1.91106	0.86052	2.24527	0.77443	2.24399	0.06171	1.83429	1.01343
			720	1.71999	1.0237	1.91987	0.8615	2.24907	0.77528	2.23984	0.05915	1.84089	1.01849
			721	1.72607	1.0255	1.92842	0.86234	2.25271	0.77626	2.23574	0.05663	1.8479	1.0231
			722	1.73246	1.02702	1.93674	0.86303	2.25622	0.77737	2.23169	0.05415	1.85534	1.02725
			723	1.73915	1.02825	1.94486	0.86356	2.25965	0.7786	2.22769	0.05171	1.86318	1.03096
			724	1.74615	1.0292	1.9528	0.86394	2.26305	0.77994	2.22373	0.04932	1.87139	1.03425
			725	1.75346	1.02987	1.96059	0.86415	2.26648	0.78138	2.21981	0.047	1.87997	1.03713
			726	1.76108	1.03025	1.96827	0.8642	2.26998	0.78291	2.21594	0.04473	1.88887	1.03963
			727	1.76902	1.03035	1.97587	0.86407	2.2736	0.78451	2.21211	0.04253	1.89807	1.04176
			728	1.7773	1.03016	1.98341	0.86377	2.27741	0.78619	2.20832	0.0404	1.90753	1.04356
			729	1.78594	1.02968	1.99091	0.86329	2.28144	0.78792	2.20457	0.03835	1.91721	1.04504
			730	1.79496	1.02888	1.99841	0.86262	2.28575	0.78971	2.20087	0.03638	1.92707	1.04624
			731	1.8044	1.02778	2.00593	0.86177	2.29037	0.79154	2.19719	0.0345	1.93709	1.04718
			732	1.81424	1.02636	2.01344	0.86076	2.29528	0.79339	2.19355	0.0327	1.94717	1.04788
			733	1.82445	1.02466	2.02093	0.85959	2.30046	0.79527	2.18994	0.03099	1.95724	1.04835
			734	1.83501	1.0227	2.02837	0.85827	2.30587	0.79714	2.18635	0.02937	1.96724	1.04863
			735	1.84586	1.02051	2.03574	0.85684	2.31147	0.79901	2.18277	0.02784	1.9771	1.04872
			736	1.85694	1.01811	2.04301	0.8553	2.31724	0.80086	2.17919	0.0264	1.98675	1.04863
			737	1.86817	1.01556	2.05018	0.85367	2.32313	0.80268	2.17562	0.02504	1.99614	1.04838
			738	1.8795	1.01289	2.05722	0.85197	2.32913	0.80444	2.17204	0.02379	2.00521	1.04799
			739	1.89084	1.01015	2.06411	0.85021	2.3352	0.80615	2.16845	0.02262	2.01392	1.04745
			740	1.90213	1.00737	2.07083	0.8484	2.3413	0.80777	2.16484	0.02155	2.02221	1.04679
			741	1.91328	1.00461	2.07737	0.84658	2.34742	0.80931	2.1612	0.02057	2.03004	1.046
			742	1.92428	1.0019	2.08371	0.84477	2.35359	0.81075	2.15755	0.01968	2.03748	1.04513
			743	1.93511	0.99928	2.08985	0.843	2.35986	0.81211	2.15391	0.01884	2.04458	1.04419
			744	1.94573	0.99678	2.0958	0.84131	2.36627	0.81337	2.15029	0.01806	2.05139	1.04321
			745	1.95615	0.99444	2.10155	0.83973	2.37287	0.81455	2.1467	0.01732	2.05796	1.04223
			746	1.96636	0.99228	2.1071	0.8383	2.37971	0.81564	2.14317	0.0166	2.06434	1.04128
			747	1.97635	0.99034	2.11245	0.83705	2.38682	0.81665	2.13972	0.01588	2.07057	1.04041
			748	1.98612	0.98864	2.11761	0.83601	2.39426	0.81758	2.13636	0.01516	2.0767	1.03963
			749	1.99569	0.98721	2.12258	0.83522	2.40206	0.81844	2.13311	0.01442	2.08277	1.039
			750	2.00506	0.98608	2.12736	0.83471	2.41027	0.81922	2.12999	0.01363	2.08882	1.03855
			751	2.01424	0.98527	2.13197	0.83449	2.41892	0.81993	2.12702	0.0128	2.09486	1.03832
			752	2.02328	0.98476	2.13646	0.83457	2.428	0.82053	2.12418	0.01194	2.10089	1.03833
			753	2.03225	0.98453	2.14089	0.8349	2.43748	0.821	2.12146	0.01105	2.10684	1.03861
			754	2.04118	0.98455	2.14533	0.83549	2.44735	0.82129	2.11883	0.01015	2.11269	1.03916
			755	2.05014	0.98481	2.14985	0.83629	2.45756	0.82137	2.11628	0.00925	2.11841	1.04002
			756	2.05918	0.98529	2.15449	0.8373	2.4681	0.82121	2.11378	0.00838	2.12396	1.04119
			757	2.06833	0.98597	2.15932	0.83849	2.47895	0.82077	2.11132	0.00753	2.1293	1.0427
			758	2.07765	0.98682	2.16439	0.83984	2.49006	0.82001	2.10888	0.00674	2.13442	1.04456
			759	2.08717	0.98784	2.16976	0.84134	2.50141	0.8189	2.10643	0.006	2.13927	1.04679
			760	2.09694	0.989	2.17549	0.84297	2.51297	0.8174	2.10396	0.00535	2.14383	1.04941
			761	2.10699	0.99029	2.18161	0.84471	2.52469	0.81549	2.10144	0.00477	2.14807	1.05242
			762	2.11731	0.99167	2.18811	0.84654	2.53653	0.81315	2.09889	0.00428	2.15208	1.0558
			763	2.12786	0.99313	2.19497	0.84845	2.54845	0.8104	2.09631	0.00386	2.15593	1.05952
			764	2.13864	0.99464	2.20215	0.85044	2.56038	0.80724	2.09372	0.00351	2.15971	1.06354
			765	2.14961	0.99617	2.20963	0.85248	2.57228	0.80367	2.09112	0.00321	2.16352	1.06781
			766	2.16076	0.99768	2.21738	0.85455	2.5841	0.7997	2.08854	0.00296	2.16745	1.07231
			767	2.17207	0.99915	2.22538	0.85665	2.59579	0.79534	2.08597	0.00274	2.17157	1.077
			768	2.18351	1.00054	2.23361	0.85876	2.60732	0.79058	2.08344	0.00256	2.176	1.08183
			769	2.19506	1.00183	2.24204	0.86085	2.61862	0.78545	2.08096	0.00241	2.18082	1.08676
			770	2.2067	1.00298	2.25065	0.86292	2.62967	0.77993	2.07853	0.00226	2.18613	1.09176
			771	2.21842	1.00397	2.25942	0.86494	2.64043	0.77404	2.07617	0.00212	2.19202	1.09678
			772	2.23023	1.00477	2.26837	0.8669	2.65094	0.76777	2.07389	0.00199	2.19853	1.10178
			773	2.24218	1.00538	2.27753	0.86878	2.66126	0.76111	2.07166	0.00186	2.20568	1.10673
			774	2.25429	1.00579	2.28692	0.87056	2.67142	0.75404	2.06949	0.00172	2.21349	1.11159
			775	2.26659	1.00599	2.29656	0.87224	2.68147	0.74656	2.06737	0.00158	2.22199	1.11632
			776	2.2791	1.00596	2.30647	0.87379	2.69146	0.73866	2.06531	0.00144	2.23118	1.1209
			777	2.29186	1.00571	2.31667	0.8752	2.70143	0.73035	2.06328	0.00129	2.24108	1.12528
			778	2.30487	1.00522	2.32718	0.87647	2.71142	0.7216	2.06129	0.00113	2.2517	1.12944
			779	2.31816	1.00449	2.33802	0.87756	2.72145	0.71243	2.05933	0.00095258	2.26304	1.13333
			780	2.33176	1.00352	2.3492	0.87848	2.73157	0.70282	2.0574	0.000764938	2.27512	1.13693
			781	2.34566	1.00229	2.36073	0.8792	2.74179	0.69278	2.05548	0.000562307	2.28792	1.14021
			782	2.35988	1.00078	2.37261	0.8797	2.75201	0.68234	2.05359	0.000347445	2.30141	1.14314
			783	2.37439	0.99896	2.38482	0.87995	2.76213	0.67153	2.05171	0.000124084	2.31555	1.14573
			784	2.38918	0.9968	2.39737	0.87992	2.77206	0.66038	2.04987	0	2.33031	1.14797
			785	2.40423	0.99427	2.41023	0.87959	2.7817	0.64891	2.04805	0	2.34563	1.14983
			786	2.41952	0.99134	2.42341	0.87892	2.79096	0.63716	2.04626	0	2.36148	1.15133
			787	2.43504	0.98799	2.43687	0.87788	2.79975	0.62515	2.0445	0	2.37782	1.15243
			788	2.45075	0.98417	2.45061	0.87645	2.80799	0.6129	2.04277	0	2.39461	1.15313
			789	2.46663	0.97988	2.46462	0.8746	2.81562	0.60045	2.04108	0	2.4118	1.15343
			790	2.48265	0.97507	2.47886	0.8723	2.82255	0.58782	2.03943	0	2.42937	1.15331
			791	2.49876	0.96975	2.49332	0.86954	2.82876	0.57502	2.03782	0	2.44727	1.15275
			792	2.51491	0.96391	2.50795	0.8663	2.83425	0.56209	2.03625	0	2.46549	1.15175
			793	2.53102	0.95757	2.52268	0.86259	2.83907	0.54904	2.0347	0	2.48402	1.15028
			794	2.54703	0.95076	2.53747	0.85842	2.84328	0.5359	2.03318	0	2.50284	1.14832
			795	2.56288	0.94349	2.55225	0.85378	2.84691	0.52269	2.03166	0	2.52195	1.14585
			796	2.57852	0.93578	2.56698	0.84868	2.85001	0.50944	2.03015	0	2.54131	1.14285
			797	2.59389	0.92763	2.58161	0.84313	2.85262	0.49615	2.02864	0	2.56091	1.13932
			798	2.60894	0.91908	2.59608	0.83713	2.85479	0.48285	2.02712	0	2.58072	1.13522
			799	2.62363	0.91013	2.61035	0.83067	2.85655	0.46957	2.02559	0	2.60072	1.13055
			800	2.63792	0.9008	2.62436	0.82377	2.85795	0.45632	2.02402	0	2.62089	1.12529
			801	2.65178	0.8911	2.63809	0.81643	2.85902	0.44311	2.02243	0	2.64117	1.11942
			802	2.6652	0.88101	2.6515	0.80865	2.85975	0.42995	2.02081	0	2.66151	1.11295
			803	2.67817	0.8705	2.66459	0.80041	2.86014	0.41684	2.01917	0	2.68182	1.10589
			804	2.69068	0.85957	2.67733	0.79172	2.8602	0.4038	2.01754	0	2.70203	1.09824
			805	2.70272	0.8482	2.68972	0.78256	2.8599	0.39081	2.0159	0	2.72205	1.09001
			806	2.71427	0.83638	2.70173	0.77295	2.85925	0.3779	2.01429	0	2.74183	1.08121
			807	2.72533	0.82408	2.71335	0.76287	2.85825	0.36506	2.01271	0	2.76129	1.07185
			808	2.73587	0.81132	2.72456	0.75233	2.85688	0.35229	2.01116	0	2.78036	1.06193
			809	2.74588	0.79807	2.73534	0.74133	2.85514	0.33961	2.00967	0	2.79898	1.05147
			810	2.75534	0.78433	2.74569	0.72986	2.85303	0.32702	2.00825	0	2.81709	1.04046
			811	2.76424	0.77011	2.75559	0.71793	2.85053	0.31453	2.0069	0	2.83465	1.02892
			812	2.77261	0.75542	2.76503	0.70554	2.84764	0.30217	2.00562	0	2.85168	1.01681
			813	2.78047	0.74029	2.77401	0.69267	2.84434	0.28995	2.0044	0	2.86823	1.00407
			814	2.78785	0.72473	2.78254	0.67933	2.84064	0.27791	2.00323	0	2.88431	0.99067
			815	2.79477	0.70878	2.79061	0.66551	2.83652	0.26608	2.0021	0	2.89996	0.97658
			816	2.80128	0.69244	2.79821	0.65121	2.83198	0.25446	2.001	0	2.91519	0.96176
			817	2.80738	0.67575	2.80535	0.63643	2.82703	0.24308	1.99993	0	2.93002	0.94618
			818	2.8131	0.65871	2.81201	0.62117	2.82165	0.23195	1.99886	0	2.94446	0.92983
			819	2.81847	0.64134	2.8182	0.60544	2.81586	0.2211	1.99779	0	2.9585	0.9127
			820	2.82352	0.62366	2.82392	0.58924	2.80965	0.21053	1.9967	0	2.97216	0.89477
			821	2.82824	0.60569	2.82914	0.57259	2.80306	0.20026	1.99558	0	2.9854	0.87605
			822	2.83253	0.58748	2.83379	0.55557	2.79614	0.19029	1.99444	0	2.99812	0.85662
			823	2.8363	0.56907	2.8378	0.53829	2.78896	0.18062	1.99326	0	3.01017	0.83659
			824	2.83944	0.55053	2.8411	0.52084	2.78158	0.17125	1.99205	0	3.02146	0.81603
			825	2.8419	0.5319	2.84363	0.5033	2.77406	0.16219	1.99081	0	3.03188	0.79505
			826	2.84358	0.51322	2.84535	0.48577	2.76645	0.15344	1.98953	0	3.04135	0.77371
			827	2.84445	0.49454	2.84622	0.46832	2.7588	0.145	1.98822	0	3.0498	0.75209
			828	2.84446	0.47591	2.8462	0.45103	2.75116	0.13687	1.98687	0	3.05716	0.73026
			829	2.84356	0.45737	2.84527	0.43398	2.74355	0.12907	1.9855	0	3.06339	0.70829
			830	2.84172	0.43895	2.8434	0.41722	2.73602	0.1216	1.98411	0	3.06845	0.68624
			831	2.83893	0.42071	2.84057	0.40082	2.72857	0.11446	1.98269	0	3.07231	0.66417
			832	2.83532	0.4027	2.83691	0.38477	2.72111	0.10769	1.98127	0	3.07506	0.64209
			833	2.83102	0.38501	2.83255	0.36904	2.71355	0.10133	1.97987	0	3.07679	0.62004
			834	2.82617	0.36767	2.82762	0.35361	2.70578	0.09542	1.97851	0	3.07758	0.59804
			835	2.82089	0.35074	2.82222	0.33845	2.69771	0.08999	1.97721	0	3.07752	0.57611
			836	2.81529	0.33425	2.8165	0.32353	2.68925	0.08509	1.97597	0	3.07668	0.55427
			837	2.80948	0.31825	2.81055	0.30881	2.68031	0.08075	1.97483	0	3.07512	0.53254
			838	2.80356	0.30275	2.80451	0.29426	2.67081	0.07699	1.9738	0	3.07293	0.51095
			839	2.79764	0.28779	2.79848	0.27985	2.66067	0.07387	1.97288	0	3.07015	0.48951
			840	2.79182	0.27337	2.79258	0.26553	2.6498	0.07139	1.97211	0	3.06685	0.46823
			841	2.78617	0.25952	2.78689	0.25128	2.6382	0.06957	1.97149	0	3.06307	0.44714
			842	2.78063	0.24619	2.78135	0.23714	2.62605	0.06829	1.97096	0	3.05872	0.42635
			843	2.77513	0.23336	2.77583	0.22316	2.61357	0.06741	1.97047	0	3.05374	0.40596
			844	2.76958	0.221	2.77023	0.20939	2.60101	0.06677	1.96996	0	3.04804	0.38607
			845	2.7639	0.2091	2.76445	0.19591	2.58858	0.06625	1.96937	0	3.04156	0.36677
			846	2.758	0.19764	2.75836	0.18276	2.57652	0.06571	1.96863	0	3.03424	0.34815
			847	2.75179	0.18662	2.75188	0.17	2.56504	0.06503	1.96769	0	3.02604	0.33028
			848	2.74517	0.17604	2.74487	0.15771	2.55436	0.06407	1.96648	0	3.01689	0.31325
			849	2.73803	0.16589	2.73723	0.14594	2.54469	0.06271	1.96495	0	3.00677	0.29712
			850	2.73027	0.15619	2.72884	0.13475	2.53622	0.06084	1.96302	0	2.99563	0.28196
			851	2.7218	0.14694	2.71962	0.1242	2.52909	0.05838	1.96066	0	2.98346	0.26779
			852	2.71268	0.13814	2.7097	0.1143	2.52316	0.0554	1.95797	0	2.97045	0.25453
			853	2.703	0.1298	2.69923	0.10504	2.51822	0.05204	1.95509	0	2.9568	0.24205
			854	2.69287	0.1219	2.68837	0.09642	2.51405	0.04841	1.95216	0	2.9427	0.23024
			855	2.68242	0.11442	2.67728	0.08843	2.51046	0.04461	1.94932	0	2.92832	0.21897
			856	2.67177	0.10735	2.66612	0.08105	2.50725	0.04076	1.94672	0	2.91385	0.20815
			857	2.66106	0.10065	2.65503	0.07428	2.50423	0.03696	1.94451	0	2.89945	0.19766
			858	2.65044	0.09431	2.64418	0.0681	2.50121	0.03333	1.94285	0	2.88526	0.18741
			859	2.64008	0.08829	2.63371	0.06248	2.498	0.02996	1.94189	0	2.87144	0.1773
			860	2.63014	0.08255	2.62378	0.05742	2.49442	0.02697	1.94179	0	2.85812	0.16725
			861	2.62079	0.07704	2.61451	0.05288	2.49035	0.02441	1.94263	0	2.84543	0.15718
			862	2.61204	0.07175	2.60584	0.0488	2.4859	0.02225	1.94427	0	2.83335	0.14715
			863	2.60388	0.06665	2.59771	0.04512	2.48123	0.0204	1.94649	0	2.82189	0.13723
			864	2.59629	0.06171	2.59004	0.04177	2.4765	0.01879	1.94908	0	2.81101	0.12749
			865	2.58923	0.05692	2.58276	0.03867	2.47185	0.01734	1.95182	0	2.80071	0.11799
			866	2.58269	0.05226	2.57583	0.03577	2.46743	0.01599	1.95451	0	2.79097	0.10879
			867	2.57663	0.04772	2.56919	0.033	2.46339	0.01466	1.95695	0	2.78179	0.09994
			868	2.57101	0.04328	2.56279	0.0303	2.45985	0.0133	1.95894	0	2.77313	0.0915
			869	2.56579	0.03894	2.55659	0.0276	2.45696	0.01183	1.96029	0	2.765	0.08352
			870	2.56093	0.03467	2.55056	0.02483	2.45484	0.0102	1.96081	0	2.75738	0.07604
			871	2.55639	0.0305	2.54467	0.02195	2.45356	0.00837	1.96037	0	2.75026	0.06911
			872	2.55207	0.02644	2.53888	0.01901	2.45296	0.00639	1.95907	0	2.74352	0.06271
			873	2.54789	0.02256	2.53319	0.01606	2.45282	0.00435	1.9571	0	2.73706	0.05686
			874	2.54375	0.01888	2.52754	0.01316	2.45293	0.00233	1.95464	0	2.73079	0.05156
			875	2.53956	0.01547	2.52191	0.01038	2.45307	0.000402838	1.95186	0	2.72459	0.04679
			876	2.53522	0.01238	2.51624	0.00778	2.45303	0	1.94895	0	2.71838	0.04257
			877	2.53064	0.00964	2.51049	0.00544	2.4526	0	1.9461	0	2.71205	0.03889
			878	2.52571	0.00731	2.50459	0.00341	2.45156	0	1.94349	0	2.70551	0.03576
			879	2.52034	0.00545	2.49849	0.00176	2.44971	0	1.94133	0	2.69866	0.03319
			880	2.51442	0.00411	2.4921	0.000577148	2.44682	0	1.93982	0	2.69143	0.03118
			881	2.50787	0.00331	2.48538	0	2.44278	0	1.93911	0	2.68375	0.02972
			882	2.50079	0.00299	2.47841	0	2.43775	0	1.93913	0	2.67571	0.02874
			883	2.49331	0.00307	2.47133	0	2.43199	0	1.93974	0	2.66743	0.02817
			884	2.48559	0.00346	2.46424	0.000160445	2.42573	0	1.94081	0	2.659	0.02793
			885	2.47777	0.00407	2.4573	0.000732035	2.41924	9.40595e-05	1.9422	0	2.65055	0.02794
			886	2.47003	0.0048	2.45064	0.0014	2.41276	0.00179	1.94377	0	2.64219	0.02813
			887	2.46253	0.00556	2.44442	0.00207	2.40653	0.0035	1.94539	0	2.63401	0.02842
			888	2.45546	0.00626	2.4388	0.00265	2.4008	0.00513	1.94692	0	2.62612	0.02875
			889	2.44899	0.0068	2.43394	0.00305	2.39582	0.00662	1.94822	0	2.61863	0.02905
			890	2.44333	0.00709	2.43001	0.00318	2.39182	0.00786	1.94916	0	2.61165	0.02925
			891	2.43862	0.00705	2.42713	0.00298	2.38898	0.00881	1.94964	0	2.60523	0.02931
			892	2.43475	0.00672	2.42516	0.00246	2.38716	0.00949	1.9497	0	2.59934	0.02922
			893	2.43158	0.00616	2.42391	0.00169	2.38615	0.00994	1.94943	0	2.59389	0.02903
			894	2.42892	0.00543	2.42319	0.000722717	2.38574	0.01022	1.9489	0	2.58879	0.02875
			895	2.42662	0.0046	2.4228	0	2.38573	0.01037	1.94819	0	2.58398	0.02842
			896	2.42451	0.00372	2.42255	0	2.3859	0.01043	1.94739	0	2.57937	0.02805
			897	2.42241	0.00286	2.42222	0	2.38604	0.01044	1.94657	0	2.5749	0.02767
			898	2.42014	0.00209	2.42164	0	2.38595	0.01047	1.94582	0	2.57047	0.0273
			899	2.41755	0.00148	2.42059	0	2.38543	0.01054	1.94521	0	2.56603	0.02697
			900	2.41443	0.00108	2.41889	0	2.38426	0.01071	1.94484	0	2.56149	0.0267
			901	2.41068	0.000944414	2.41639	0	2.38229	0.011	1.94476	0	2.55681	0.02651
			902	2.40636	0.00106	2.41314	0	2.3796	0.01141	1.94492	0	2.55199	0.0264
			903	2.4016	0.00137	2.40927	0	2.37635	0.01192	1.94524	0	2.54708	0.02637
			904	2.39652	0.00185	2.4049	0	2.37266	0.01249	1.94564	0	2.5421	0.02641
			905	2.39126	0.00246	2.40013	0	2.36868	0.01312	1.94603	0	2.53709	0.02654
			906	2.38594	0.00314	2.39508	0	2.36453	0.01378	1.94634	0	2.53208	0.02674
			907	2.38069	0.00386	2.38989	0	2.36037	0.01445	1.94648	0	2.5271	0.02701
			908	2.37566	0.00458	2.38468	0	2.35632	0.01511	1.94638	0	2.52218	0.02736
			909	2.37099	0.00526	2.37956	0	2.35252	0.01575	1.94595	0	2.51734	0.02778
			910	2.36681	0.00584	2.37468	0	2.34909	0.01635	1.9451	0	2.51263	0.02828
			911	2.36322	0.0063	2.37013	0	2.34615	0.01688	1.94379	0	2.50806	0.02884
			912	2.36019	0.00662	2.36591	0	2.34365	0.01734	1.94207	0	2.50362	0.02944
			913	2.3576	0.00681	2.36197	0	2.34153	0.01772	1.94004	0	2.4993	0.03004
			914	2.35537	0.00687	2.35828	0	2.33973	0.01799	1.9378	0	2.49507	0.0306
			915	2.3534	0.00678	2.35479	0	2.33817	0.01816	1.93544	0	2.49093	0.03107
			916	2.3516	0.00656	2.35146	0	2.33679	0.0182	1.93308	0	2.48685	0.03143
			917	2.34987	0.0062	2.34825	0	2.33553	0.0181	1.93082	0	2.48283	0.03162
			918	2.34812	0.00569	2.3451	0	2.33433	0.01784	1.92877	0	2.47885	0.03162
			919	2.34624	0.00505	2.34198	0	2.33312	0.01742	1.92704	0	2.47489	0.03139
			920	2.34415	0.00426	2.33884	0	2.33184	0.01681	1.92575	0	2.47094	0.03089
			921	2.34178	0.00333	2.33564	0	2.33044	0.01602	1.92498	0	2.46701	0.03009
			922	2.33915	0.00229	2.33239	0	2.32893	0.01506	1.92466	0	2.46309	0.02903
			923	2.3363	0.00118	2.32911	0	2.32732	0.01398	1.92471	0	2.45923	0.02775
			924	2.33329	1.71206e-05	2.32581	0	2.32563	0.01281	1.92503	0	2.45544	0.02631
			925	2.33017	0	2.32253	0	2.32388	0.01159	1.92553	0	2.45174	0.02474
			926	2.32696	0	2.31927	0	2.32208	0.01035	1.92609	0	2.44816	0.02309
			927	2.32372	0	2.31606	0	2.32026	0.00913	1.92664	0	2.44471	0.02142
			928	2.3205	0	2.31292	0	2.31842	0.00796	1.92708	0	2.44143	0.01975
			929	2.31731	0	2.30988	0	2.31659	0.00687	1.92731	0	2.43833	0.01814
			930	2.31422	0	2.30696	0	2.31477	0.00591	1.92724	0	2.43544	0.01663
			931	2.31123	0	2.30419	0	2.31297	0.00511	1.9268	0	2.43275	0.01524
			932	2.30835	0	2.30153	0	2.31119	0.00445	1.92603	0	2.43023	0.01401
			933	2.30553	0	2.29895	0	2.30939	0.00393	1.92499	0	2.42783	0.01294
			934	2.30277	0	2.29642	0	2.30757	0.00355	1.92376	0	2.42548	0.01202
			935	2.30004	0	2.29392	0	2.3057	0.0033	1.92238	0	2.42314	0.01128
			936	2.29732	0	2.29139	0	2.30376	0.00317	1.92093	0	2.42074	0.01073
			937	2.29458	0	2.28881	0	2.30174	0.00316	1.91948	0	2.41823	0.01036
			938	2.29182	0	2.28615	0	2.29962	0.00325	1.91809	0	2.41556	0.0102
			939	2.28901	0	2.28337	0	2.29737	0.00345	1.91683	0	2.41267	0.01024
			940	2.28613	0	2.28043	0	2.29499	0.00373	1.91577	0	2.40951	0.01051
			941	2.28318	0	2.2773	0	2.29245	0.00411	1.91497	0	2.40603	0.01099
			942	2.28018	0	2.27404	0	2.28981	0.00455	1.9144	0	2.4023	0.01167
			943	2.27716	0	2.27067	0	2.28711	0.00506	1.91404	0	2.39839	0.01251
			944	2.27415	0	2.26725	0	2.2844	0.00561	1.91383	0	2.39437	0.01348
			945	2.27119	0	2.26383	0	2.28173	0.0062	1.91376	0	2.39032	0.01456
			946	2.2683	0	2.26045	0	2.27914	0.00681	1.91376	0	2.38632	0.0157
			947	2.26551	0	2.25716	0	2.2767	0.00743	1.91382	0	2.38244	0.01687
			948	2.26286	0	2.25401	0	2.27444	0.00804	1.91388	0	2.37876	0.01806
			949	2.26036	0	2.25104	0	2.27243	0.00864	1.91392	0	2.37535	0.01922
			950	2.25806	0	2.2483	0	2.2707	0.00921	1.91388	0	2.37231	0.02032
			951	2.25597	0	2.24584	0	2.26929	0.00975	1.91375	0	2.36968	0.02134
			952	2.25409	0	2.24365	0	2.26817	0.01024	1.91352	0	2.36745	0.02228
			953	2.25241	0	2.24171	0	2.26729	0.01071	1.91322	0	2.36557	0.02313
			954	2.25092	0	2.24002	0	2.26659	0.01115	1.91286	0	2.36399	0.02391
			955	2.24962	0	2.23857	0	2.26602	0.01157	1.91245	0	2.36268	0.02461
			956	2.24849	0	2.23734	0	2.26553	0.01197	1.91202	0	2.36158	0.02523
			957	2.24753	0.000430563	2.23631	0	2.26507	0.01235	1.91159	0	2.36066	0.02578
			958	2.24673	0.000781265	2.23549	0	2.26459	0.01273	1.91117	0	2.35988	0.02626
			959	2.24609	0.00101	2.23486	0	2.26403	0.01311	1.91077	0	2.35918	0.02666
			960	2.24559	0.00109	2.2344	0	2.26334	0.01349	1.91043	0	2.35852	0.02701
			961	2.24522	0.00101	2.2341	0	2.26249	0.01387	1.91014	0	2.35787	0.02728
			962	2.24494	0.000795751	2.23392	0	2.26148	0.01424	1.90991	0	2.3572	0.0275
			963	2.2447	0.000472034	2.23379	0	2.26036	0.0146	1.90972	0	2.35649	0.02767
			964	2.24443	7.56985e-05	2.23366	0	2.25915	0.01493	1.90956	0	2.35572	0.0278
			965	2.2441	0	2.23347	0	2.25788	0.01523	1.90942	0	2.35488	0.02789
			966	2.24365	0	2.23317	0	2.25659	0.01549	1.90927	0	2.35394	0.02796
			967	2.24302	0	2.23271	0	2.25531	0.01569	1.90911	0	2.35289	0.02801
			968	2.24217	0	2.23202	0	2.25406	0.01582	1.90892	0	2.35171	0.02805
			969	2.24103	0	2.23105	0	2.25288	0.01588	1.90869	0	2.35037	0.02809
			970	2.23956	0	2.22975	0	2.2518	0.01586	1.90839	0	2.34887	0.02814
			971	2.23773	0	2.22808	0	2.25085	0.01575	1.90804	0	2.34718	0.0282
			972	2.23559	0	2.2261	0	2.25002	0.01556	1.90761	0	2.34532	0.02828
			973	2.2332	0	2.22388	0	2.24928	0.01532	1.90713	0	2.34334	0.0284
			974	2.23063	0	2.22149	0	2.24862	0.01504	1.90661	0	2.34125	0.02856
			975	2.22798	0	2.21902	0	2.24802	0.01475	1.90605	0	2.3391	0.02877
			976	2.2253	0	2.21654	0	2.24746	0.01447	1.90546	0	2.3369	0.02905
			977	2.22267	0.000188159	2.21411	0	2.24691	0.01421	1.90485	0	2.33469	0.02939
			978	2.22017	0.000680409	2.21182	0	2.24637	0.014	1.90423	0	2.3325	0.02982
			979	2.21788	0.00115	2.20974	0	2.24581	0.01385	1.90362	0	2.33036	0.03033
			980	2.21587	0.00158	2.20793	0	2.24521	0.01379	1.90302	0	2.32831	0.03094
			981	2.2142	0.00194	2.20646	0	2.24455	0.01384	1.90244	0	2.32637	0.03165
			982	2.21284	0.00224	2.20528	0	2.24384	0.01397	1.90189	0	2.32454	0.03244
			983	2.21174	0.00249	2.20435	0	2.24308	0.01418	1.90137	0	2.32281	0.03329
			984	2.21084	0.0027	2.2036	0	2.24227	0.01446	1.90087	0	2.32117	0.03417
			985	2.21009	0.00287	2.20297	0	2.24142	0.01478	1.90041	0	2.31962	0.03505
			986	2.20944	0.00302	2.20243	0.000491672	2.24053	0.01514	1.89998	0	2.31815	0.03591
			987	2.20882	0.00315	2.2019	0.00108	2.2396	0.01552	1.89959	0	2.31675	0.03673
			988	2.20818	0.00326	2.20134	0.00165	2.23865	0.01591	1.89922	0	2.31542	0.03747
			989	2.20748	0.00338	2.20068	0.00219	2.23766	0.01629	1.8989	0	2.31414	0.03811
			990	2.20664	0.0035	2.19988	0.00268	2.23666	0.01665	1.8986	0	2.31291	0.03862
			991	2.20563	0.00364	2.19888	0.00311	2.23564	0.01698	1.89834	0	2.31173	0.03898
			992	2.20445	0.00379	2.19771	0.00348	2.2346	0.01727	1.89811	0	2.31058	0.03921
			993	2.20313	0.00395	2.19637	0.00379	2.23354	0.01754	1.89791	0	2.30948	0.03931
			994	2.20167	0.00412	2.1949	0.00406	2.23247	0.01778	1.89773	0	2.3084	0.03931
			995	2.20009	0.0043	2.1933	0.00428	2.23139	0.018	1.89757	0	2.30735	0.03921
			996	2.19842	0.00449	2.19159	0.00447	2.23029	0.01821	1.89742	0	2.30632	0.03903
			997	2.19667	0.00469	2.18981	0.00463	2.22919	0.0184	1.89729	0	2.30531	0.03879
			998	2.19485	0.00489	2.18797	0.00477	2.22808	0.01858	1.89717	0	2.30431	0.03851
			999	2.193	0.00509	2.18608	0.0049	2.22696	0.01875	1.89705	0	2.30332	0.03819
			1000	2.19112	0.0053	2.18417	0.00502	2.22583	0.01892	1.89693	0	2.30233	0.03786

## Sheet: Figure 5b
		Figure 5b
			Active layer thickness (nm)	DOC6-IC	DOC8-IC	DOC2C6-IC	DC6-IC	DOC2C6-2F
			10	48.6353	47.719	53.4847	31.4746	59.1633
			20	97.7167	97.0555	107.542	63.8545	117.646
			30	141.794	142.143	155.005	93.2343	167.869
			40	178.084	179.603	192.141	117.509	206.578
			50	206.103	208.521	218.401	136.097	233.979
			60	226.737	229.587	235.185	149.364	251.956
			70	241.32	244.096	244.568	158.119	262.704
			80	251.119	253.377	248.59	163.311	268.181
			90	257.187	258.597	249.037	165.883	270.023
			100	260.387	260.769	247.442	166.708	269.622
			110	261.475	260.824	245.123	166.606	268.169
			120	261.161	259.648	243.141	166.306	266.628
			130	260.121	258.05	242.244	166.359	265.692
			140	258.958	256.699	242.823	167.075	265.753
			150	258.14	256.055	244.902	168.543	266.904

## Sheet: Figure 5c
		Figure 5c
				DOC6-IC	DOC8-IC	DOC2C6-IC	DC6-IC	DOC2C6-2F
			Wavelength (nm)	IQE(%)	IQE(%)	IQE(%)	IQE(%)	IQE(%)
			300	0.00139	0.00202	0	0.0021	0.00275
			310	0.16286	0.15169	0.19702	0.12389	0.18712
			320	0.39957	0.31163	0.34511	0.28731	0.38884
			330	0.78086	0.51635	0.48567	0.40312	0.54758
			340	0.98929	0.75228	0.62008	0.49749	0.73839
			350	0.9799	0.84677	0.71039	0.57499	0.81755
			360	1.04195	0.98849	0.85985	0.63569	0.86299
			370	1.01635	1.0301	0.97624	0.59346	0.88528
			380	0.78974	0.81955	0.91092	0.50215	0.87615
			390	0.61728	0.59857	0.7368	0.45251	0.81996
			400	0.59854	0.51614	0.65234	0.49421	0.82329
			410	0.61363	0.49762	0.60548	0.52071	0.78934
			420	0.6318	0.51137	0.60668	0.55016	0.76629
			430	0.63778	0.52903	0.62217	0.57403	0.75396
			440	0.63017	0.54071	0.63541	0.58234	0.75477
			450	0.6212	0.54484	0.65178	0.58414	0.76872
			460	0.62326	0.55515	0.67193	0.5916	0.78647
			470	0.62978	0.56378	0.68678	0.59823	0.79344
			480	0.64087	0.57415	0.69549	0.60806	0.79006
			490	0.65597	0.5892	0.69807	0.61776	0.78532
			500	0.67526	0.60129	0.70486	0.63666	0.78747
			510	0.68909	0.60915	0.71093	0.64841	0.79353
			520	0.69887	0.61286	0.71513	0.64649	0.80567
			530	0.7061	0.61852	0.71568	0.63949	0.82211
			540	0.71127	0.62206	0.71504	0.62917	0.8353
			550	0.70979	0.62223	0.70788	0.61646	0.84373
			560	0.70828	0.62143	0.70785	0.61026	0.85604
			570	0.70466	0.61596	0.70841	0.60713	0.8619
			580	0.7058	0.61291	0.7129	0.61169	0.86501
			590	0.70861	0.61091	0.71408	0.61675	0.86147
			600	0.70828	0.60942	0.71311	0.62147	0.86075
			610	0.70242	0.60567	0.70673	0.62447	0.86053
			620	0.69698	0.59737	0.71017	0.63342	0.86659
			630	0.6939	0.58691	0.71215	0.64686	0.86717
			640	0.68697	0.57019	0.71302	0.65831	0.8525
			650	0.66766	0.54853	0.70438	0.6694	0.82844
			660	0.64943	0.53867	0.69396	0.67986	0.80699
			670	0.65433	0.54402	0.6722	0.68877	0.78263
			680	0.66891	0.5555	0.65759	0.69493	0.77795
			690	0.66924	0.56346	0.65208	0.70069	0.78453
			700	0.67153	0.56477	0.65363	0.71328	0.80345
			710	0.67298	0.56062	0.65173	0.70281	0.8065
			720	0.67278	0.55319	0.65341	--	0.80854
			730	0.66379	0.54811	0.65351	--	0.80383
			740	0.6506	0.54515	0.65542	--	0.80199
			750	0.64075	0.54346	0.66121	--	0.79701
			760	0.63506	0.54081	0.66975	--	0.79376
			770	0.63405	0.54212	0.68374	--	0.80098
			780	0.64279	0.54445	0.69053	--	0.80258
			790	0.65305	0.55251	0.70974	--	0.81156
			800	0.66228	0.56135	0.72895	--	0.82025
			810	0.67527	0.57583	0.75809	--	0.82822
			820	0.6898	0.60045	--	--	0.82214
			830	0.71686	0.65594	--	--	0.84151
			840	0.79686	0.7642	--	--	0.84306
			850	0.9157	1.05187	--	--	0.87246
			860	0.94181	1.63701	--	--	0.8025
			870	1.20788	2.43337	--	--	0.93198
			880	4.34994	57.5375	--	--	1.13058
			890	1.43962	6.51596	--	--	0.74082
			900	4.0434	--	--	--	0.40583
			910	0.28434	--	--	--	0.21228
			920	0.19454	--	--	--	0.10687
			930	--	--	--	--	0.12024
			940	--	--	--	--	0
			950	--	--	--	--	0.00129
			960	--	--	--	--	0.000108792
			970	--	--	--	--	0.000520127
			980	--	--	--	--	0
			990	--	--	--	--	0
			1000	--	--	--	--	0

## Sheet: Figure 6a
		Figure 6a
				DOC6-IC	DOC8-IC	DOC2C6-IC	DC6-IC	DOC2C6-2F	PBDB-T
			Energy (eV)	Electroluminescence	Electroluminescence	Electroluminescence	Electroluminescence	Electroluminescence	Electroluminescence
			2.25455	0.00134	0.000844752	0.0016	0.000435532	0.00247	0.00329
			2.25045	0	0.000354673	0.00142	0.000317879	0.000421946	0.00267
			2.24638	0.00159	0.00186	0.0027	0.000683307	0.00314	0.00224
			2.24231	0.00218	0.0013	0.00285	0.000549357	0.00358	0.00252
			2.23827	0.00152	0.0011	0.00269	0.000448702	0.00321	0.00328
			2.23423	0.00287	0.00203	0.00239	0.000629098	0.00375	0.00195
			2.23022	0.00105	0.000194832	0	0.000299327	0	0.00215
			2.22621	0.000755172	0.00104	0.00262	0.000503326	0.00158	0.000633192
			2.22222	0.00116	0.000489499	0.00155	0.000402302	0.00203	0.00346
			2.21825	0.00201	0.00226	0.00249	0.000434942	0.00352	0.00156
			2.21429	0.00119	0.00133	0.00159	0.000450224	0.00217	0.00125
			2.21034	0.000965007	0.000980471	0.00219	0.000417392	0.00219	0.0034
			2.20641	0.00135	0.00113	0.00167	0.00058235	0.00337	0.00281
			2.20249	0.00165	0.0014	0.00278	0.000541795	0.00247	0.00252
			2.19858	0.00105	0.000719641	0.00124	0.000350554	0.00102	0.00194
			2.19469	0.00117	0.00193	0.00279	0.00035136	0.00342	0.00304
			2.19081	0.00177	0.0013	0.00239	0.000389246	0.00343	0.00219
			2.18695	0.00146	0.000309828	0.00147	0.000226697	0.00146	0.000688555
			2.1831	0.00162	0.0011	0.00285	0.000400471	0.00228	0.00228
			2.17926	0.003	0.00142	0.00237	0.000632665	0.00458	0.00194
			2.17544	0.00121	0.00139	0.0016	0.000401219	0.00184	0.00424
			2.17163	0.000125955	0.000365922	0.00232	0.00055425	0.00204	0.000290818
			2.16783	0.00207	0.00108	0.000337543	0.000360089	0.00247	0.00137
			2.16405	0.00229	0.000926496	0.00215	0.000243585	0.00346	0.00188
			2.16028	0.00247	0.00136	0.00244	0.000430897	0.00286	0.00263
			2.15652	0.000793948	0.00034626	0.001	0	0.00199	0.00171
			2.15278	0.00181	0.000952702	0.0023	0.000151877	0.00341	0.000435774
			2.14905	0.00149	0.0018	0.00295	0.000478724	0.00455	0.00316
			2.14533	0.000407512	0.00043348	0.00163	0.000211426	0.00242	0.00119
			2.14162	0.00245	0.00145	0.00296	0.000280911	0.00323	0.00197
			2.13793	0.00131	0.000827961	0.00181	0.000110867	0.00327	0.00298
			2.13425	0.00156	0.00145	0.00263	0.000430025	0.00292	0.00211
			2.13058	0.00195	0.00135	0.00174	0.000420636	0.00277	0.00209
			2.12693	0.00067872	0.000944357	0.000387964	1.17907e-05	4.48337e-06	0
			2.12329	0.000438331	0	0.000715752	0.000199954	0.00187	0.00321
			2.11966	0.00224	0.0016	0.00225	0.000151285	0.00291	0.00242
			2.11604	0.0012	0.000787163	0.00143	4.10196e-05	0.00258	0.00155
			2.11244	0.00132	0.000658543	0.00168	0.000247757	0.00204	0.00185
			2.10884	0.00117	0.000235844	0.00217	0.000218116	0.00242	0.00154
			2.10526	0.00191	0.000742141	0.00158	0.000367966	0.00157	0.00349
			2.10169	0.00144	0.000196102	0.00182	0.000121047	0.00178	0.00184
			2.09814	0.000869135	0.000396817	0.000954476	5.91623e-05	0.00162	0.00317
			2.09459	0.00155	0.000740252	0.00154	0.00014221	0.0015	0.00133
			2.09106	0.00168	0.000752718	0.00208	0.000219407	0.00256	0.00338
			2.08754	0.00185	0.000818765	0.00195	0.000193417	0.00248	0.00050105
			2.08403	0.00164	0.0011	0.00184	0.000420868	0.00208	0.00232
			2.08054	0.00122	0.000887795	0.0021	0.000376022	0.00221	0.0026
			2.07705	0.00123	0.000530633	0.0015	0.000200246	0.0016	0.0039
			2.07358	0.00283	0.00156	0.00212	0.000282885	0.00423	0.00114
			2.07012	0.00224	0.00225	0.00314	0.000477277	0.00461	0.00284
			2.06667	0.00174	0.00117	0.00163	0.00024357	0.00264	0.00393
			2.06323	0.00191	0.000910169	0.00263	0.000317675	0.00337	0.00336
			2.0598	0.00164	0.00102	0.00172	0.000419416	0.00222	0.00364
			2.05638	0.00096059	0.000650507	0.00186	0.000210071	0.0021	0.00301
			2.05298	0.00149	0.0018	0.00114	0.000410268	0.00366	0.00629
			2.04959	0.00125	0.000924973	0.00254	0.000185932	0.00225	0.00497
			2.0462	0.00127	0.000556577	0.00175	0.00018788	0.00188	0.00295
			2.04283	0.00102	0.000807595	0.00158	0.000229479	0.00273	0.00462
			2.03947	0.00192	0.00134	0.00186	0.000188666	0.00325	0.00582
			2.03612	0.000998232	0.00167	0.00203	0.000488594	0.00258	0.00746
			2.03279	0.000755483	0.000515686	0.000418879	0.000174229	0.002	0.00741
			2.02946	0.00141	0.000828039	0.00152	9.90219e-05	0.00348	0.00693
			2.02614	0.00215	0.00135	0.00238	0.000530982	0.00349	0.01
			2.02284	0.00138	0.00118	0.00181	0.000372102	0.00277	0.01169
			2.01954	0.000476229	0.00132	0.00085917	0.000216427	0.00203	0.01133
			2.01626	0.000854778	0.000821299	0.00168	0.000324916	0.00185	0.01179
			2.01299	0.00139	0.00148	0.0013	0.000385201	0.00291	0.01544
			2.00972	0.00237	0.00169	0.00333	0.000348956	0.00305	0.01397
			2.00647	0.00182	0.00104	0.0025	0.000350564	0.0021	0.01533
			2.00323	0.00125	0.000811419	0.00199	0.000157387	0.00281	0.01635
			2	0.0012	0.000386036	0.0016	0.000182989	0.00131	0.01976
			1.99678	0.00154	0.000989392	0.00253	0.000321864	0.00331	0.02136
			1.99357	0.000756086	0.00128	0.00199	0.000341843	0.00342	0.02437
			1.99037	0.00112	0.000754458	0.00177	0.000122833	0.00151	0.02825
			1.98718	0.000549548	0.00105	0.00177	0.00023005	0.000876105	0.03259
			1.984	0.000492813	0.000624802	0.00184	0.000360414	0.00239	0.03454
			1.98083	0.00202	0.00206	0.00281	0.00066973	0.00481	0.03753
			1.97767	0.00162	0.00133	0.00308	0.000447605	0.00438	0.03919
			1.97452	0.00198	0.000674551	0.00187	0.000293777	0.00326	0.04804
			1.97138	0.00171	0.00121	0.00194	0.000345435	0.00296	0.05239
			1.96825	0.00207	0.00133	0.00172	0.000318073	0.00192	0.05893
			1.96513	0.000510883	0.000614639	0.000876384	0.000333556	0.00124	0.06601
			1.96203	0.000734581	0.000481607	0.000937603	0.000422688	0.000735859	0.0725
			1.95893	0.00156	0.0011	0.00108	0.000490202	0.00273	0.07777
			1.95584	0.00153	0.00129	0.00245	0.000372198	0.00284	0.0882
			1.95276	0.00196	0.00147	0.00153	0.000559273	0.00331	0.09772
			1.94969	0.00154	0.00108	0.00171	0.000450451	0.00333	0.10531
			1.94662	0.000380643	0.00121	0.00215	0.000399543	0.00173	0.11818
			1.94357	0.002	0.00122	0.0019	0.000537266	0.00248	0.12696
			1.94053	0.00196	0.00215	0.00332	0.000748176	0.00404	0.13915
			1.9375	0.00113	0.00115	0.00145	0.000468178	0.00258	0.15687
			1.93448	0.00114	0.00139	0.00162	0.000505972	0.00254	0.17498
			1.93146	0.00142	0.00126	0.00231	0.000764004	0.00212	0.18889
			1.92846	0.00117	0.00118	0.00191	0.000765694	0.00254	0.20967
			1.92547	0.00165	0.00116	0.00208	0.000758988	0.00256	0.21677
			1.92248	0.00104	0.000614626	0.00166	0.00071791	0.00266	0.2349
			1.9195	0.00126	0.00138	0.00199	0.000785925	0.00242	0.25873
			1.91654	0.00114	0.00123	0.00244	0.000903574	0.00304	0.27974
			1.91358	0.00202	0.00139	0.0015	0.000854743	0.00321	0.29492
			1.91063	0.00149	0.00187	0.00293	0.000990754	0.00351	0.32176
			1.90769	0.000709001	0.000689523	0.00169	0.000926826	0.00146	0.34243
			1.90476	0.00155	0.00049263	0.00142	0.000937751	0.00202	0.36355
			1.90184	0.00129	0.00102	0.00176	0.00124	0.00226	0.37976
			1.89893	0.00174	0.0013	0.00178	0.00132	0.00215	0.41706
			1.89602	0.00152	0.00104	0.00237	0.00138	0.00304	0.43836
			1.89313	0.00141	0.00189	0.00179	0.00169	0.00231	0.45463
			1.89024	0.00111	0.000858839	0.00191	0.00159	0.00226	0.48331
			1.88737	0.00152	0.000951899	0.00187	0.00157	0.00182	0.5101
			1.8845	0.00132	0.00156	0.00239	0.00193	0.00207	0.53009
			1.88164	0.00179	0.00107	0.00209	0.0023	0.00216	0.55953
			1.87879	0.00147	0.000790911	0.00203	0.00214	0.00207	0.57181
			1.87595	0.00208	0.0013	0.0029	0.00259	0.00367	0.60214
			1.87311	0.00117	0.00112	0.0026	0.00253	0.00293	0.6188
			1.87029	0.00156	0.000928122	0.00244	0.00252	0.0025	0.64229
			1.86747	0.00239	0.00145	0.00286	0.00296	0.00382	0.66038
			1.86466	0.0018	0.00151	0.00278	0.00344	0.00345	0.6857
			1.86186	0.00116	0.000351481	0.00174	0.00368	0.00143	0.70637
			1.85907	0.000930458	0.00739	0.00198	0.00396	0.0023	0.72187
			1.85629	0.00161	0.00148	0.00158	0.00417	0.00138	0.72822
			1.85351	0.000456829	0.000922568	0.00207	0.00435	0.0017	0.74488
			1.85075	0.00122	0.00111	0.00179	0.00484	0.00174	0.76453
			1.84799	0.00209	0.00151	0.00202	0.00526	0.0043	0.77008
			1.84524	0.000283809	0.00107	0.000932214	0.00552	0.000739014	0.79162
			1.8425	0.00114	0.000756151	0.00281	0.00626	0.00254	0.80951
			1.83976	0.00153	0.00105	0.00203	0.00669	0.00309	0.80725
			1.83704	0.00148	0.00111	0.00211	0.007	0.00243	0.82568
			1.83432	0.00115	0.00209	0.00169	0.00772	0.00252	0.82615
			1.83161	0.00172	0.00128	0.00249	0.00879	0.00174	0.84176
			1.82891	0.0018	0.0012	0.00213	0.00942	0.00362	0.85657
			1.82622	0.000579088	0.000369873	0.00138	0.00983	0.00191	0.86559
			1.82353	0.00123	0.00102	0.00219	0.01074	0.00295	0.86986
			1.82085	0.00225	0.00175	0.00262	0.01199	0.00349	0.88627
			1.81818	0.00185	0.00254	0.00231	0.0125	0.00288	0.88335
			1.81552	0.0013	0.000800263	0.00263	0.01328	0.00244	0.89417
			1.81287	0.00197	0.00133	0.00322	0.01432	0.00317	0.89803
			1.81022	0.00168	0.00134	0.00237	0.01542	0.00253	0.89459
			1.80758	0.00215	0.00154	0.00259	0.01677	0.00258	0.89484
			1.80495	0.00112	0.00093804	0.00184	0.01749	0.00289	0.91334
			1.80233	0.00206	0.00161	0.00213	0.01921	0.00271	0.92069
			1.79971	0.00102	0.0014	0.00169	0.02056	0.00279	0.91224
			1.7971	0.002	0.00103	0.00235	0.02227	0.00229	0.91778
			1.7945	0.00209	0.00144	0.00254	0.02382	0.00325	0.92502
			1.79191	0.00213	0.00167	0.00206	0.02547	0.00349	0.91987
			1.78932	0.00274	0.00164	0.00292	0.02721	0.00374	0.92009
			1.78674	0.00217	0.00128	0.0022	0.0292	0.00178	0.91016
			1.78417	0.00202	0.00142	0.00279	0.03086	0.00396	0.91481
			1.78161	0.00147	0.00137	0.00198	0.03302	0.00253	0.92213
			1.77905	0.00125	0.000974323	0.00181	0.03515	0.00138	0.91434
			1.7765	0.0019	0.00156	0.00164	0.0373	0.00172	0.92367
			1.77396	0.00245	0.00142	0.00376	0.0399	0.00395	0.91652
			1.77143	0.00236	0.00165	0.00266	0.04229	0.00221	0.92223
			1.7689	0.00137	0.00124	0.00123	0.04509	0.0026	0.93096
			1.76638	0.00172	0.00125	0.00257	0.04868	0.00184	0.93305
			1.76387	0.00172	0.000846976	0.00244	0.05105	0.00339	0.92732
			1.76136	0.00127	0.00126	0.00176	0.05503	0.00306	0.94051
			1.75887	0.00176	0.0014	0.00237	0.05819	0.00291	0.93985
			1.75637	0.00176	0.000977739	0.00233	0.06085	0.00279	0.94301
			1.75389	0.00195	0.00223	0.00276	0.06409	0.003	0.93607
			1.75141	0.0024	0.00172	0.00348	0.06759	0.00394	0.93402
			1.74894	0.00198	0.00212	0.00243	0.07229	0.00313	0.94418
			1.74648	0.00179	0.00176	0.00326	0.07538	0.00283	0.93092
			1.74402	0.00293	0.00153	0.00301	0.08034	0.00339	0.94902
			1.74157	0.00103	0.000800724	0.00167	0.08276	0.00171	0.94298
			1.73913	0.00176	0.00149	0.00278	0.08747	0.00215	0.94525
			1.73669	0.00204	0.00127	0.00311	0.09145	0.00316	0.94744
			1.73427	0.00115	0.000950476	0.00398	0.09617	0.00322	0.9461
			1.73184	0.00154	0.00136	0.002	0.09975	0.00132	0.94934
			1.72943	0.00176	0.00146	0.00276	0.10344	0.00284	0.94288
			1.72702	0.00172	0.00102	0.00252	0.10781	0.00169	0.939
			1.72462	0.00176	0.00119	0.0032	0.11341	0.00297	0.95725
			1.72222	0.00182	0.00128	0.00347	0.11803	0.00481	0.94918
			1.71983	0.00241	0.0026	0.00447	0.12305	0.00309	0.96908
			1.71745	0.00124	0.00118	0.00274	0.12786	0.000700073	0.95587
			1.71508	0.00227	0.00177	0.00345	0.13294	0.00192	0.95343
			1.71271	0.00146	0.00143	0.0016	0.13784	0.00329	0.96632
			1.71034	0.00286	0.0015	0.00357	0.14455	0.000937327	0.96857
			1.70799	0.00196	0.00182	0.00345	0.14773	0.00323	0.97026
			1.70564	0.00169	0.00205	0.00491	0.15406	0.00225	0.96927
			1.7033	0.00243	0.00203	0.00379	0.15949	0.00257	0.97064
			1.70096	0.00131	0.00103	0.00247	0.16471	0.00047034	0.97927
			1.69863	0.00178	0.00199	0.00336	0.17212	0.00253	0.98592
			1.69631	0.00196	0.00207	0.00337	0.17524	0.00181	0.97532
			1.69399	0.00248	0.00173	0.00325	0.18342	0.00304	0.98556
			1.69168	0.00167	0.00158	0.00401	0.18923	0.00197	0.9851
			1.68937	0.00278	0.00206	0.00554	0.19496	0.00345	0.99042
			1.68707	0.00272	0.00182	0.00548	0.19966	0.00284	0.98763
			1.68478	0.00273	0.00233	0.0045	0.20785	0.00403	0.99331
			1.6825	0.00202	0.00162	0.00494	0.21276	0.000924446	0.99004
			1.68022	0.00296	0.00349	0.00516	0.21826	0.0028	0.99056
			1.67794	0.00279	0.00245	0.00489	0.22358	0.000520341	0.99499
			1.67568	0.00294	0.00324	0.00653	0.2298	0.00204	0.99084
			1.67341	0.00403	0.00302	0.00703	0.23626	0.00354	0.99173
			1.67116	0.00454	0.00352	0.00749	0.23955	0.00433	0.98486
			1.66891	0.00398	0.00393	0.00848	0.24981	0.00301	0.99344
			1.66667	0.0039	0.0033	0.00739	0.25166	0.00284	0.98693
			1.66443	0.0042	0.00323	0.00788	0.26105	0.00348	0.99373
			1.6622	0.00433	0.00374	0.00869	0.26813	0.00472	0.99627
			1.65997	0.0041	0.004	0.00959	0.27458	0.00297	0.99182
			1.65775	0.00481	0.00366	0.00994	0.28126	0.0041	0.99382
			1.65554	0.00541	0.00473	0.01088	0.28934	0.0035	0.98631
			1.65333	0.00628	0.00418	0.01189	0.29719	0.00385	1
			1.65113	0.0053	0.00373	0.01144	0.30104	0.00199	0.98955
			1.64894	0.00521	0.00495	0.01291	0.30785	0.00336	0.9864
			1.64675	0.00685	0.00484	0.01262	0.31241	0.0039	0.98458
			1.64456	0.00668	0.00477	0.01357	0.32028	0.00433	0.98942
			1.64238	0.00679	0.00661	0.01573	0.32386	0.006	0.97484
			1.64021	0.00767	0.00604	0.01526	0.32808	0.00282	0.97142
			1.63804	0.00845	0.00619	0.01824	0.33845	0.00494	0.97175
			1.63588	0.00832	0.00762	0.02001	0.34546	0.00524	0.9761
			1.63373	0.00909	0.00714	0.02006	0.35021	0.00508	0.98133
			1.63158	0.00929	0.00774	0.02318	0.35903	0.0076	0.96769
			1.62943	0.01102	0.00938	0.02495	0.36645	0.00588	0.97143
			1.6273	0.01033	0.01039	0.02602	0.37149	0.00624	0.96275
			1.62516	0.01136	0.00983	0.02801	0.37807	0.00701	0.95792
			1.62304	0.01245	0.00957	0.02959	0.3882	0.00636	0.94142
			1.62092	0.01357	0.01085	0.03041	0.39299	0.00721	0.94
			1.6188	0.01314	0.01201	0.03367	0.39789	0.00762	0.93078
			1.61669	0.01399	0.01157	0.03385	0.40454	0.00602	0.93668
			1.61458	0.0167	0.01312	0.03708	0.4157	0.00629	0.9343
			1.61248	0.01829	0.01487	0.04039	0.42767	0.00922	0.92564
			1.61039	0.02013	0.01623	0.04599	0.43683	0.0107	0.92714
			1.6083	0.01985	0.01713	0.04874	0.4424	0.01035	0.91455
			1.60622	0.02157	0.01815	0.04943	0.45223	0.01017	0.91027
			1.60414	0.02257	0.01946	0.05554	0.46022	0.00852	0.89599
			1.60207	0.02618	0.02096	0.06079	0.47118	0.01233	0.89923
			1.6	0.02629	0.02353	0.06552	0.48145	0.01468	0.89142
			1.59794	0.02822	0.02464	0.06744	0.4895	0.01213	0.87949
			1.59588	0.0286	0.02536	0.07092	0.4971	0.01278	0.8725
			1.59383	0.03241	0.027	0.07685	0.51138	0.0142	0.8689
			1.59178	0.03511	0.0293	0.08317	0.52199	0.01889	0.8679
			1.58974	0.03855	0.03163	0.08648	0.53512	0.01579	0.86495
			1.58771	0.03807	0.03284	0.09123	0.54686	0.01549	0.85737
			1.58568	0.04214	0.03595	0.09865	0.55621	0.01846	0.84331
			1.58365	0.04348	0.03868	0.10594	0.56531	0.01976	0.83566
			1.58163	0.04645	0.04109	0.11149	0.58426	0.01963	0.82644
			1.57962	0.05205	0.04433	0.12131	0.59744	0.02313	0.82964
			1.57761	0.05384	0.04864	0.12993	0.60625	0.02336	0.81991
			1.5756	0.05837	0.05119	0.13628	0.61899	0.02617	0.80258
			1.5736	0.06193	0.05314	0.1434	0.63034	0.02792	0.79741
			1.57161	0.06614	0.05728	0.15662	0.64899	0.02856	0.7947
			1.56962	0.07229	0.05918	0.16309	0.66822	0.03092	0.79202
			1.56764	0.07523	0.0651	0.17749	0.68375	0.03548	0.80044
			1.56566	0.08164	0.06894	0.18177	0.6945	0.03486	0.7725
			1.56368	0.08477	0.07364	0.19435	0.70833	0.03416	0.76677
			1.56171	0.09488	0.082	0.20695	0.72902	0.04243	0.75358
			1.55975	0.09841	0.08528	0.22258	0.74322	0.04343	0.7556
			1.55779	0.1034	0.09176	0.2307	0.76081	0.04841	0.74783
			1.55583	0.11149	0.09587	0.24568	0.77655	0.05017	0.74829
			1.55388	0.11876	0.10181	0.25948	0.77969	0.05429	0.72477
			1.55194	0.12769	0.10808	0.27416	0.80592	0.05873	0.73474
			1.55	0.13423	0.11603	0.28638	0.81646	0.05853	0.7061
			1.54806	0.14159	0.12612	0.2969	0.83112	0.06584	0.70749
			1.54613	0.15343	0.1351	0.31838	0.85133	0.07081	0.71867
			1.54421	0.16279	0.13985	0.33518	0.8587	0.07785	0.70841
			1.54229	0.17023	0.14484	0.34939	0.86805	0.07569	0.6929
			1.54037	0.17899	0.15561	0.36595	0.88291	0.08501	0.6919
			1.53846	0.18813	0.16375	0.38522	0.89143	0.0895	0.68007
			1.53656	0.2004	0.1744	0.39974	0.90288	0.09477	0.66517
			1.53465	0.21117	0.18596	0.4198	0.91799	0.10103	0.66732
			1.53276	0.22829	0.19796	0.4435	0.93666	0.10686	0.65715
			1.53086	0.24254	0.2098	0.45907	0.95037	0.11442	0.65929
			1.52898	0.25633	0.21981	0.48334	0.96646	0.12104	0.65485
			1.52709	0.26538	0.23699	0.50073	0.97439	0.12764	0.65041
			1.52522	0.27366	0.2413	0.52	0.97257	0.1395	0.63031
			1.52334	0.29144	0.25379	0.526	0.96608	0.14422	0.62054
			1.52147	0.30731	0.26632	0.54099	0.97209	0.15763	0.61389
			1.51961	0.32085	0.28103	0.56989	0.98205	0.1601	0.61353
			1.51775	0.33588	0.28949	0.58566	0.98241	0.17389	0.60302
			1.51589	0.35099	0.3083	0.60938	0.99546	0.17877	0.59177
			1.51404	0.36476	0.32592	0.62981	0.99345	0.1896	0.59304
			1.5122	0.38438	0.33894	0.63823	0.9957	0.20496	0.57452
			1.51035	0.39921	0.35017	0.65156	0.99752	0.21047	0.57032
			1.50852	0.41623	0.36874	0.67684	0.98823	0.22146	0.5695
			1.50668	0.44179	0.38554	0.69745	0.99725	0.23318	0.57127
			1.50485	0.45764	0.39966	0.71402	0.99974	0.24405	0.55756
			1.50303	0.47691	0.41431	0.73157	0.99262	0.25993	0.55361
			1.50121	0.49482	0.43867	0.75432	0.99663	0.27381	0.5514
			1.4994	0.5215	0.45098	0.77573	0.99877	0.28907	0.53723
			1.49758	0.53288	0.47022	0.79079	1	0.30173	0.53507
			1.49578	0.54859	0.47444	0.79284	0.98764	0.30984	0.5374
			1.49398	0.56697	0.49984	0.81211	0.97539	0.32828	0.52246
			1.49218	0.58729	0.5124	0.82283	0.96862	0.33988	0.51203
			1.49038	0.5997	0.53336	0.83173	0.95962	0.3558	0.5087
			1.4886	0.62578	0.54926	0.86556	0.95843	0.37188	0.50765
			1.48681	0.63822	0.56359	0.86647	0.94881	0.38246	0.47818
			1.48503	0.65225	0.57424	0.86441	0.93259	0.39531	0.47814
			1.48325	0.67026	0.59415	0.88297	0.92417	0.40941	0.48227
			1.48148	0.68706	0.60863	0.89421	0.91886	0.41773	0.48034
			1.47971	0.70642	0.63247	0.90517	0.91184	0.43733	0.48234
			1.47795	0.73425	0.65599	0.94001	0.92262	0.45988	0.48272
			1.47619	0.76298	0.67776	0.96005	0.92038	0.47729	0.47505
			1.47444	0.76974	0.68381	0.95078	0.89328	0.48612	0.46517
			1.47268	0.7667	0.68428	0.94221	0.87078	0.48838	0.44126
			1.47094	0.7664	0.68114	0.93022	0.84426	0.48834	0.42876
			1.46919	0.77877	0.69293	0.934	0.82808	0.50665	0.42938
			1.46746	0.79458	0.7049	0.93421	0.81608	0.52151	0.4214
			1.46572	0.83235	0.74573	0.97076	0.8348	0.54283	0.43352
			1.46399	0.85945	0.7617	0.98534	0.83185	0.56136	0.43624
			1.46226	0.86651	0.77108	0.98159	0.81622	0.5695	0.42409
			1.46054	0.86666	0.76708	0.96912	0.79535	0.56787	0.41584
			1.45882	0.85464	0.76121	0.94888	0.76352	0.56953	0.39524
			1.45711	0.85939	0.76464	0.95195	0.74585	0.57369	0.38648
			1.4554	0.87231	0.77706	0.94824	0.7393	0.58613	0.38425
			1.45369	0.88805	0.79304	0.95728	0.73778	0.59342	0.38901
			1.45199	0.91005	0.81449	0.97192	0.73884	0.61395	0.39587
			1.45029	0.93195	0.83518	0.98246	0.73756	0.62906	0.38443
			1.4486	0.94951	0.84966	1	0.72786	0.65148	0.3809
			1.44691	0.93772	0.84897	0.98561	0.71177	0.65392	0.37838
			1.44522	0.94234	0.84348	0.98255	0.6978	0.64483	0.36468
			1.44354	0.93294	0.83734	0.95587	0.67593	0.65039	0.36255
			1.44186	0.9306	0.83835	0.96622	0.65981	0.64775	0.35215
			1.44019	0.93983	0.83947	0.94392	0.65354	0.6598	0.345
			1.43852	0.94245	0.84868	0.95552	0.64649	0.67106	0.34185
			1.43685	0.97227	0.87455	0.96513	0.65216	0.68277	0.34478
			1.43519	0.96716	0.87199	0.96063	0.64269	0.67862	0.35626
			1.43353	0.9808	0.88553	0.95951	0.63476	0.69369	0.34516
			1.43187	0.97703	0.88591	0.96015	0.62499	0.69002	0.33959
			1.43022	0.9791	0.88508	0.9582	0.6176	0.69853	0.33565
			1.42857	0.9753	0.88344	0.95251	0.6052	0.70335	0.33053
			1.42693	0.97529	0.88619	0.9549	0.602	0.70334	0.32944
			1.42529	0.96286	0.86966	0.9313	0.58346	0.70127	0.31633
			1.42365	0.95693	0.8672	0.92051	0.57331	0.69882	0.31721
			1.42202	0.94802	0.86171	0.91136	0.56352	0.70044	0.30721
			1.42039	0.94851	0.87089	0.91464	0.55988	0.70257	0.30166
			1.41876	0.97459	0.8862	0.92113	0.56451	0.71979	0.30109
			1.41714	0.97409	0.87972	0.91588	0.55784	0.72435	0.30873
			1.41553	0.96037	0.8773	0.9084	0.55013	0.72079	0.29538
			1.41391	0.94846	0.87028	0.90708	0.53356	0.7063	0.28378
			1.4123	0.9334	0.856	0.88793	0.52196	0.71343	0.28186
			1.41069	0.93745	0.86135	0.88347	0.52245	0.70946	0.27752
			1.40909	0.95752	0.88182	0.90658	0.53165	0.73065	0.28476
			1.40749	0.99682	0.90925	0.92566	0.5439	0.75778	0.28652
			1.4059	0.9755	0.90639	0.93117	0.53525	0.75498	0.28553
			1.4043	0.96042	0.88924	0.90141	0.52168	0.75202	0.27691
			1.40271	0.91985	0.85269	0.87483	0.49765	0.71817	0.26108
			1.40113	0.88838	0.82705	0.83676	0.47716	0.68774	0.2489
			1.39955	0.88044	0.80856	0.83322	0.46688	0.6946	0.24308
			1.39797	0.89903	0.83795	0.85016	0.47454	0.70669	0.24115
			1.3964	0.92027	0.85943	0.8781	0.49178	0.73137	0.24379
			1.39483	0.9476	0.88674	0.90319	0.50009	0.76239	0.25582
			1.39326	0.98699	0.92166	0.93362	0.5196	0.78599	0.26275
			1.39169	0.96479	0.91004	0.92483	0.50562	0.79556	0.25694
			1.39013	0.92359	0.87217	0.87996	0.48054	0.76008	0.23693
			1.38858	0.88277	0.83464	0.841	0.45532	0.7257	0.2207
			1.38702	0.85459	0.80381	0.80571	0.43847	0.70444	0.21206
			1.38547	0.84259	0.80222	0.81286	0.43734	0.71167	0.21435
			1.38393	0.88249	0.83686	0.83693	0.45235	0.72807	0.21849
			1.38239	0.92847	0.87794	0.8803	0.47421	0.77454	0.2263
			1.38085	0.94008	0.89074	0.89157	0.47785	0.79861	0.23369
			1.37931	0.91159	0.87687	0.87671	0.4679	0.78629	0.21982
			1.37778	0.90165	0.8563	0.87022	0.45356	0.77054	0.2138
			1.37625	0.88692	0.85205	0.84696	0.44463	0.76106	0.21378
			1.37472	0.89839	0.85646	0.86155	0.44693	0.77142	0.20466
			1.3732	0.88973	0.86318	0.86851	0.44858	0.78671	0.19252
			1.37168	0.89414	0.85543	0.8564	0.44274	0.7823	0.19688
			1.37017	0.88239	0.84675	0.84539	0.43727	0.77996	0.19482
			1.36865	0.87431	0.83509	0.83064	0.42683	0.75665	0.19116
			1.36714	0.85168	0.8392	0.82904	0.42224	0.77181	0.18425
			1.36564	0.85249	0.83295	0.83008	0.41586	0.76917	0.18608
			1.36414	0.86063	0.834	0.8345	0.42003	0.78965	0.18468
			1.36264	0.90745	0.88011	0.88015	0.43633	0.82793	0.18943
			1.36114	0.9522	0.92152	0.92829	0.45879	0.86052	0.18686
			1.35965	0.9779	0.94772	0.95245	0.46631	0.90632	0.19586
			1.35816	0.95161	0.92587	0.91331	0.4529	0.8883	0.1906
			1.35667	0.89475	0.87005	0.86573	0.42033	0.82796	0.17067
			1.35519	0.8496	0.83105	0.82184	0.39637	0.79074	0.16083
			1.35371	0.83986	0.82933	0.81832	0.39006	0.78278	0.15461
			1.35224	0.85539	0.83146	0.83257	0.39105	0.79752	0.16081
			1.35076	0.86187	0.85484	0.83622	0.3977	0.79896	0.16184
			1.34929	0.90414	0.89387	0.87466	0.40897	0.844	0.16396
			1.34783	0.90147	0.89741	0.87517	0.40631	0.864	0.16715
			1.34636	0.90587	0.88689	0.87379	0.40384	0.86208	0.15803
			1.3449	0.90159	0.89452	0.86858	0.39764	0.85651	0.16014
			1.34345	0.90328	0.89514	0.88114	0.39662	0.86673	0.15429
			1.34199	0.91066	0.90277	0.87552	0.39721	0.87851	0.15259
			1.34054	0.90487	0.90913	0.87275	0.39617	0.88351	0.1497
			1.33909	0.89512	0.89244	0.85431	0.38454	0.87506	0.14659
			1.33765	0.86394	0.84677	0.81684	0.35997	0.82587	0.13214
			1.33621	0.83685	0.8399	0.79393	0.35255	0.8192	0.13134
			1.33477	0.86966	0.86496	0.81944	0.35902	0.85533	0.13311
			1.33333	0.9326	0.9184	0.88838	0.38107	0.91156	0.14452
			1.3319	0.98701	0.9855	0.93296	0.40144	0.97631	0.14827
			1.33047	0.99741	0.99527	0.93739	0.40109	0.98863	0.14978
			1.32905	0.96132	0.94488	0.88389	0.37793	0.94462	0.13298
			1.32762	0.87538	0.86695	0.79731	0.34142	0.84947	0.13043
			1.3262	0.80457	0.79135	0.74052	0.3107	0.78917	0.11339
			1.32479	0.80338	0.80691	0.741	0.31189	0.79975	0.11535
			1.32337	0.87001	0.87073	0.79701	0.32966	0.87037	0.12121
			1.32196	0.96067	0.95824	0.86739	0.3599	0.96661	0.13745
			1.32055	1	1	0.91485	0.36827	1	0.13861
			1.31915	0.96608	0.96685	0.87204	0.35338	0.9732	0.12694
			1.31775	0.89834	0.88574	0.79944	0.32307	0.89539	0.11988
			1.31635	0.82988	0.83664	0.75345	0.30128	0.84638	0.10642
			1.31495	0.82142	0.84339	0.73857	0.2973	0.84034	0.10781
			1.31356	0.85478	0.86187	0.75775	0.29986	0.85974	0.11596
			1.31217	0.91756	0.92164	0.80284	0.316	0.93155	0.11644
			1.31078	0.94273	0.94901	0.83164	0.32488	0.96258	0.12014
			1.3094	0.93639	0.9313	0.81223	0.3155	0.9596	0.10902
			1.30802	0.88413	0.88273	0.77274	0.29986	0.90826	0.10424
			1.30664	0.85749	0.8588	0.73985	0.28151	0.88803	0.10648
			1.30526	0.8669	0.85049	0.73372	0.28201	0.87085	0.09854
			1.30389	0.85695	0.86728	0.7269	0.28075	0.88152	0.09077
			1.30252	0.87163	0.88227	0.73417	0.28049	0.89748	0.10002
			1.30115	0.86025	0.88101	0.72688	0.27607	0.90775	0.09753
			1.29979	0.88588	0.89366	0.74781	0.28355	0.92021	0.10274
			1.29843	0.90113	0.89567	0.74401	0.27815	0.92272	0.09941
			1.29707	0.85951	0.86794	0.72351	0.26825	0.90062	0.09532
			1.29572	0.82186	0.83389	0.69156	0.25551	0.87857	0.08883
			1.29436	0.79022	0.80576	0.65353	0.24344	0.83261	0.08329
			1.29301	0.76761	0.78535	0.63926	0.23015	0.81367	0.08044
			1.29167	0.76719	0.78319	0.62953	0.22979	0.81721	0.07091
			1.29032	0.80735	0.8252	0.67194	0.24039	0.85336	0.09133
			1.28898	0.82985	0.82978	0.67554	0.24562	0.87672	0.08823
			1.28764	0.82545	0.83952	0.67303	0.23984	0.89599	0.08616
			1.28631	0.80118	0.83034	0.6563	0.23152	0.85869	0.08419
			1.28497	0.78865	0.80371	0.63926	0.22901	0.8558	0.07992
			1.28364	0.78713	0.80154	0.63697	0.22286	0.84948	0.09089
			1.28232	0.77278	0.77999	0.61041	0.2157	0.83412	0.07893
			1.28099	0.75807	0.76802	0.59472	0.20958	0.81156	0.07448
			1.27967	0.77127	0.77051	0.59731	0.20859	0.8011	0.07758
			1.27835	0.76216	0.75827	0.61805	0.21037	0.82611	0.07752
			1.27703	0.75414	0.75992	0.58436	0.20335	0.8121	0.07222
			1.27572	0.74063	0.74696	0.58667	0.20033	0.81203	0.07473
			1.27441	0.72683	0.73708	0.57236	0.19248	0.7748	0.07333
			1.2731	0.7234	0.71675	0.56002	0.18996	0.78417	0.06517
			1.27179	0.73098	0.73213	0.56918	0.18759	0.78083	0.06603
			1.27049	0.72689	0.73454	0.5743	0.193	0.81853	0.07586
			1.26919	0.72537	0.73164	0.57061	0.1907	0.78598	0.08389
			1.26789	0.70488	0.71081	0.55537	0.18228	0.78302	0.06714
			1.2666	0.67594	0.66713	0.52799	0.1725	0.74777	0.06286
			1.26531	0.63824	0.64241	0.50007	0.16186	0.71201	0.06349
			1.26402	0.60876	0.6054	0.47547	0.15608	0.66916	0.04944
			1.26273	0.60755	0.59953	0.48024	0.15284	0.66671	0.06298
			1.26144	0.66321	0.64936	0.51284	0.16669	0.7374	0.06812
			1.26016	0.70621	0.69216	0.54985	0.17326	0.77818	0.06499
			1.25888	0.69601	0.6907	0.54333	0.17206	0.78536	0.06615
			1.25761	0.64963	0.64571	0.51014	0.15983	0.73057	0.0563
			1.25633	0.59024	0.59115	0.46298	0.14757	0.65438	0.0572
			1.25506	0.53349	0.53534	0.42194	0.13192	0.61515	0.04598
			1.25379	0.50699	0.49605	0.40059	0.12151	0.55377	0.03694
			1.25253	0.51649	0.50239	0.40178	0.12737	0.58077	0.0469
			1.25126	0.55392	0.54319	0.43519	0.13457	0.61526	0.04368
			1.25	0.60104	0.58903	0.46791	0.14401	0.67497	0.05321
			1.24874	0.62354	0.62066	0.49383	0.15028	0.71428	0.07134
			1.24748	0.59994	0.60975	0.47904	0.14559	0.70865	0.06466
			1.24623	0.56826	0.5629	0.45273	0.14441	0.66429	0.06941
			1.24498	0.52328	0.52836	0.41121	0.12342	0.59522	0.04878
			1.24373	0.4709	0.45682	0.36519	0.10997	0.5346	0.05008
			1.24248	0.443	0.4339	0.3544	0.10337	0.50524	0.05878
			1.24124	0.43824	0.42616	0.34738	0.10559	0.49776	0.02882
			1.24	0.44174	0.44322	0.36844	0.10657	0.51491	0.02676
			1.23876	0.46206	0.44709	0.36044	0.10996	0.5369	0.03773
			1.23752	0.47577	0.45587	0.37754	0.11299	0.5561	0.04685
			1.23629	0.48527	0.46632	0.38359	0.1135	0.5631	0.05114
			1.23506	0.46474	0.44475	0.374	0.1138	0.55123	0.04033
			1.23383	0.43154	0.4292	0.34565	0.10382	0.4852	0.04584
			1.2326	0.4009	0.40903	0.32461	0.098	0.46157	0.04178
			1.23138	0.3951	0.38326	0.32304	0.09329	0.47311	0.04577
			1.23016	0.39703	0.3817	0.31574	0.09642	0.47239	0.0515
			1.22894	0.41486	0.40797	0.3425	0.10046	0.47964	0.03961
			1.22772	0.42859	0.41965	0.35302	0.099	0.51655	0.0421
			1.22651	0.42024	0.39279	0.34158	0.0992	0.50354	0.05418
			1.2253	0.36349	0.36735	0.31366	0.09118	0.43089	0.03995
			1.22409	0.32922	0.32664	0.28164	0.0824	0.38292	0.04963
			1.22288	0.3166	0.30855	0.26092	0.07692	0.37055	0.0393
			1.22167	0.29786	0.28746	0.23221	0.07272	0.3432	0.02785
			1.22047	0.33169	0.30152	0.27124	0.07739	0.3704	0.03158
			1.21927	0.34184	0.31678	0.28937	0.08463	0.39941	0.03046
			1.21807	0.35357	0.35702	0.29271	0.08394	0.41281	0.04537
			1.21688	0.35392	0.32317	0.29635	0.08295	0.42297	0.03913
			1.21569	0.32736	0.33592	0.28901	0.08103	0.40324	0.0255
			1.2145	0.30504	0.30219	0.27365	0.08067	0.3908	0.02636
			1.21331	0.30208	0.27403	0.25074	0.07476	0.36595	0.04122
			1.21212	0.27154	0.25351	0.24167	0.0659	0.33964	0.02349
			1.21094	0.25829	0.23994	0.22101	0.06375	0.31942	0.02393
			1.20976	0.2555	0.24581	0.21812	0.06833	0.32076	0.02607
			1.20858	0.25952	0.24049	0.23257	0.06383	0.31621	0.01338
			1.2074	0.27059	0.25304	0.24117	0.07025	0.33927	0.03639
			1.20623	0.26899	0.24129	0.24437	0.06567	0.32343	0.0261
			1.20505	0.24367	0.231	0.23382	0.06408	0.29497	0.02775
			1.20388	0.2561	0.21608	0.21091	0.06284	0.27345	0.04204
			1.20272	0.23015	0.20815	0.20821	0.05762	0.29789	0.02883
			1.20155	0.24486	0.21324	0.21191	0.05763	0.28723	0.02483
			1.20039	0.24705	0.22357	0.21942	0.06562	0.30009	0.04212
			1.19923	0.26137	0.2357	0.23143	0.07047	0.32711	0.02434
			1.19807	0.23157	0.21615	0.18589	0.06361	0.26913	0.05726
			1.19691	0.23584	0.22648	0.2172	0.06531	0.30994	0.00642
			1.19576	0.21928	0.20648	0.20646	0.05635	0.24877	0.01552
			1.19461	0.17979	0.18638	0.1741	0.05161	0.2251	0.02711
			1.19346	0.17843	0.15583	0.15376	0.04848	0.21236	0.02258
			1.19231	0.16735	0.14832	0.15919	0.04693	0.22263	0.01839
			1.19116	0.17472	0.16283	0.16321	0.05096	0.24093	0.01913
			1.19002	0.18187	0.17123	0.16489	0.05025	0.2163	0.02017
			1.18888	0.18797	0.17347	0.17336	0.04793	0.23493	0.02321
			1.18774	0.19923	0.17587	0.16716	0.05411	0.23881	0.02781
			1.1866	0.2161	0.17753	0.19421	0.05072	0.26053	0.03046
			1.18547	0.18273	0.18264	0.19919	0.05743	0.25912	0.03122
			1.18434	0.18353	0.15499	0.17276	0.04806	0.23916	0.02596
			1.18321	0.1733	0.14024	0.15001	0.04535	0.1804	0.01301
			1.18208	0.16516	0.14745	0.15736	0.04374	0.20129	0.04734
			1.18095	0.14684	0.13804	0.12987	0.03835	0.22655	0.000344746
			1.17983	0.13822	0.13214	0.14507	0.03882	0.20213	0.01438

## Sheet: Figure 6b
		Figure 6b
				DOC6-IC	DOC8-IC	DOC2C6-IC	DC6-IC	DOC2C6-2F
			Energy (eV)	FTPS-EQE (%)	FTPS-EQE (%)	FTPS-EQE (%)	FTPS-EQE (%)	FTPS-EQE (%)
			3.64706	19.757	14.8413	22.9979	14.7326	27.261
			3.44444	16.3649	10.6629	18.367	16.0047	23.0523
			3.26316	25.7499	25.7499	53.9819	47.3077	64.4793
			3.1	28.1501	28.1501	80.1006	56.3	92.1947
			2.95238	23.5209	23.5209	60.6195	54.1485	70.8692
			2.81818	30.2001	28.973	46.2683	43.1714	54.5162
			2.69565	30.7499	21.9166	35.2291	33.4401	40.6933
			2.58333	35.2211	24.5721	39.4572	37.4709	45.1171
			2.48	37.9423	27.0938	42.9314	41.0434	49.0536
			2.38462	39.7078	29.0526	45.5693	43.8579	51.1634
			2.2963	40.817	30.3361	47.1862	45.8871	52.657
			2.21429	41.7554	31.3024	48.4543	47.9017	53.9747
			2.13793	43.6621	32.6441	50.703	50.6487	56.7029
			2.06667	44.5982	33.2154	51.8757	52.7591	58.0233
			2	45.2688	33.5714	52.6629	54.4425	58.5362
			1.9375	48.1176	34.9162	55.9226	56.4439	63.0933
			1.87879	47.1025	33.681	55.3618	52.6835	61.5042
			1.82353	42.6032	30.802	51.2867	40.3805	51.5414
			1.77143	42.4719	30.6926	51.1398	25.7312	50.6308
			1.72222	43.4806	31.3161	51.7405	13.5269	53.9503
			1.67568	44.1284	31.6143	52.7242	5.95343	56.1654
			1.63158	44.9028	31.8484	54.2648	2.3131	57.2014
			1.58974	45.533	31.9272	53.6526	0.88467	59.9491
			1.55	43.9283	30.4594	47.4378	0.35157	63.1965
			1.5122	36.1628	24.4643	30.6221	0.11234	61.6479
			1.47619	22.7977	15.447	13.6896	0.04051	49.3757
			1.44186	9.27518	6.34581	4.15274	0.0138	25.6783
			1.40909	2.62827	1.82255	1.06768	0.00548	8.19732
			1.37778	0.67006	0.49923	0.25919	0.00291	2.5847
			1.36264	0.35303	0.26358	0.14262	0.00154	1.43394
			1.34783	0.19306	0.14494	0.08177	0.00121	0.82031
			1.33333	0.10992	0.08339	0.04822	0.00141	0.48416
			1.31915	0.06457	0.04973	0.02871	0.00116	0.2937
			1.30526	0.03885	0.02999	0.01689	0.00128	0.18049
			1.29167	0.02345	0.018	0.00938	--	0.11179
			1.27835	0.01393	0.01082	0.00447	--	0.06826
			1.26531	0.00792	0.00702	0.00133	--	0.04107
			1.25253	0.00434	0.00516	0.000171468	--	0.02455
			1.24	0.00247	0.00398	-1.03031e-05	--	0.01514
			1.22772	0.00148	0.00318	0.000272931	--	0.00969
			1.21569	0.000813884	0.00237	0.000343028	--	0.00639
			1.20388	0.000628689	0.00172	0.000376508	--	0.00431
			1.19231	--	0.00135	0.000349053	--	0.00289
			1.18095	--	0.00109	0.000274555	--	0.0018
			1.16981	--	0.000424441	9.57638e-05	--	0.00018194
			1.15888	--	0.00038878	-7.78884e-05	--	-0.00011575
			1.14815	--	0.000565571	-0.000450233	--	0.000247765
			1.13761	--	0.000486784	-0.000415015	--	9.30766e-05
			1.12727	--	0.000315603	-0.000208403	--	-0.000106094
			1.11712	--	0.000372222	-5.13268e-05	--	-5.1521e-05

## Sheet: Figure 6c
		Figure 6c
			DOC6-IC		DOC8-IC		DOC2C6-IC		DC6-IC		DOC2C6-2F
			1.73132e-08	0.000376662	7.01001e-08	3.71943e-05	6.87138e-06	9.02966e-07	3.08658e-07	5.48217e-06	1.20292e-07	2.05888e-05
			3.18483e-08	2.76377e-05	1.31173e-07	2.36427e-05	6.63257e-06	-5.11463e-07	4.07608e-07	-2.21736e-05	2.49374e-07	3.80991e-05
			5.84556e-08	7.58606e-05	2.52431e-07	2.8947e-06	7.21561e-06	1.27508e-07	5.40583e-07	7.66565e-06	5.34114e-07	-7.44277e-06
			1.04991e-07	4.47047e-05	4.72532e-07	-3.53669e-06	8.09201e-06	6.52222e-07	7.37629e-07	-3.13495e-06	1.08711e-06	-2.01547e-06
			1.85886e-07	-4.42647e-05	8.58282e-07	-2.38888e-06	8.24188e-06	8.59575e-07	1.13325e-06	-4.66428e-06	2.04638e-06	3.32384e-06
			3.25646e-07	4.80444e-05	1.51388e-06	-1.10162e-06	8.96638e-06	4.42584e-07	1.80863e-06	-2.12746e-06	3.4889e-06	5.73797e-07
			5.61597e-07	1.90774e-05	2.62872e-06	5.44207e-06	1.06683e-06	2.28248e-05	2.91381e-06	-7.73896e-07	5.45864e-06	3.36028e-06
			9.42918e-07	3.94259e-05	4.48983e-06	7.99325e-06	2.18627e-06	3.78395e-05	4.80384e-06	4.54693e-07	8.05155e-06	4.02513e-06
			1.52656e-06	4.91252e-05	7.52166e-06	1.26622e-05	4.58659e-06	5.78375e-05	7.82319e-06	-3.67823e-07	1.14337e-05	4.09786e-06
			2.3973e-06	6.99685e-05	1.21743e-05	2.26215e-05	8.32164e-06	8.04044e-05	1.24407e-05	5.77557e-07	1.59602e-05	5.16096e-06
			3.64856e-06	8.10617e-05	1.92622e-05	3.5242e-05	1.32831e-05	0.000105273	1.93918e-05	4.65043e-07	2.19986e-05	6.6843e-06
			5.42877e-06	0.000103075	2.90364e-05	5.07741e-05	2.05794e-05	0.000124309	2.92794e-05	2.45995e-07	3.00718e-05	7.46657e-06
			7.96763e-06	0.000118321	4.21076e-05	6.7822e-05	2.9869e-05	0.0001431	4.27074e-05	7.2186e-07	4.08608e-05	8.84979e-06
			1.15946e-05	0.000138898	5.96894e-05	8.50756e-05	4.19982e-05	0.000159244	6.03438e-05	1.09263e-06	5.52585e-05	1.0168e-05
			1.68373e-05	0.000155999	8.42262e-05	0.000100857	5.83177e-05	0.0001724	8.29346e-05	1.41376e-06	7.44492e-05	1.15126e-05
			2.438e-05	0.000173025	0.000117619	0.000116343	7.81201e-05	0.000188553	0.000110445	1.87941e-06	9.99558e-05	1.29546e-05
			3.518e-05	0.000190549	0.000163979	0.000129045	0.000108509	0.000194419	0.000145638	2.4486e-06	0.000133501	1.44129e-05
			5.06113e-05	0.000206772	0.000224606	0.000139798	0.00014145	0.000208984	0.000188892	2.9728e-06	0.000177345	1.58039e-05
			7.25618e-05	0.000220564	0.000301353	0.000148581	0.000185846	0.000218772	0.000242336	3.42631e-06	0.00023331	1.70577e-05
			0.000102561	0.000234054	0.000395697	0.000155707	0.000244298	0.000224148	0.000308213	3.99553e-06	0.00030334	1.82073e-05
			0.000143063	0.000246373	0.000508693	0.000161756	0.000316295	0.000228322	0.000388623	4.51984e-06	0.00038911	1.92592e-05
			0.000195284	0.000257322	0.000642247	0.000165778	0.000396399	0.000237963	0.000485738	5.01459e-06	0.000492032	2.02411e-05
			0.000260723	0.000267398	0.000793818	0.000169248	0.000491331	0.000244722	0.000601951	5.53913e-06	0.000613903	2.11099e-05
			0.000340475	0.000277787	0.000963929	0.000171941	0.0006016	0.000250105	0.000739096	6.04001e-06	0.000754569	2.1937e-05
			0.000436786	0.000284789	0.00115	0.000173877	0.000729932	0.000253164	0.000898412	6.50255e-06	0.000914519	2.26668e-05
			0.000546253	0.000292511	0.00136	0.000175503	0.000868127	0.000258365	0.00108	6.95961e-06	0.00109	2.33209e-05
			0.000670476	0.000299679	0.00158	0.00017677	0.00102	0.000261805	0.00129	7.38078e-06	0.00129	2.39221e-05
			0.00080953	0.000306234	0.00182	0.000177775	0.00119	0.000265999	0.00152	7.76935e-06	0.00151	2.44723e-05
			0.000963233	0.00031233	0.00207	0.000178613	0.00137	0.000269193	0.00178	8.13365e-06	0.00174	2.49741e-05
			0.00113	0.00031795	0.00233	0.000179291	0.00156	0.000272487	0.00206	8.47228e-06	0.00199	2.5425e-05
			0.00132	0.000323122	0.00261	0.000179861	0.00176	0.000275253	0.00236	8.79262e-06	0.00225	2.58337e-05
			0.00151	0.000328011	0.0029	0.000180355	0.00197	0.000278114	0.00269	9.08638e-06	0.00253	2.62093e-05
			0.00172	0.000332551	0.0032	0.000180804	0.00219	0.000280689	0.00303	9.36335e-06	0.00282	2.6548e-05
			0.00194	0.000336854	0.00351	0.000181205	0.00243	0.000282602	0.00339	9.63044e-06	0.00312	2.69087e-05
			0.00217	0.000340878	0.00383	0.000181565	0.00267	0.00028503	0.00378	9.87556e-06	0.00344	2.71657e-05
			0.00241	0.000345396	0.00416	0.000181894	0.00292	0.000287923	0.00418	1.01162e-05	0.00377	2.74358e-05
			0.00267	0.000348234	0.0045	0.000182321	0.00318	0.000289882	0.0046	1.03395e-05	0.0041	2.76931e-05
			0.00293	0.000351709	0.00486	0.000182379	0.00344	0.000292093	0.00504	1.05557e-05	0.00445	2.79307e-05
			0.0032	0.000354906	0.00522	0.000182643	0.00371	0.000294197	0.00548	1.07585e-05	0.0048	2.81482e-05
			0.00349	0.000358054	0.00559	0.000182927	0.00399	0.000296171	0.00595	1.09603e-05	0.00517	2.83584e-05
			0.00378	0.000360992	0.00596	0.000183164	0.00428	0.000298041	0.00643	1.11484e-05	0.00554	2.85634e-05
			0.00409	0.000363784	0.00635	0.000183376	0.00457	0.000299875	0.00693	1.13426e-05	0.00593	2.87556e-05
			0.00439	0.000366493	0.00674	0.000183522	0.00487	0.0003017	0.00745	1.14974e-05	0.00631	2.89431e-05
			0.00472	0.000369073	0.00714	0.000183696	0.00518	0.000303475	0.00797	1.16674e-05	0.00672	2.91221e-05
			0.00505	0.000371519	0.00755	0.000183823	0.00549	0.000305014	0.0085	1.18313e-05	0.00713	2.9299e-05
			0.00539	0.000373904	0.00797	0.000183952	0.00581	0.000306623	0.00905	1.19871e-05	0.00755	2.9472e-05
			0.00573	0.000376129	0.00839	0.000184023	0.00613	0.000308203	0.0096	1.21345e-05	0.00798	2.96363e-05
			0.00608	0.000378331	0.00883	0.000184101	0.00646	0.000309855	0.01017	1.22782e-05	0.00842	2.98015e-05
			0.00645	0.000380389	0.00927	0.00018416	0.00679	0.000311405	0.01075	1.24141e-05	0.00886	2.99611e-05
			0.00682	0.000382369	0.00971	0.000184188	0.00713	0.00031284	0.01134	1.25454e-05	0.00932	3.0123e-05
			0.00719	0.000384237	0.01016	0.000184185	0.00747	0.000314162	0.01194	1.26659e-05	0.00978	3.02812e-05
			0.00758	0.000386067	0.01062	0.000184153	0.00782	0.000315556	0.01255	1.27859e-05	0.01026	3.04392e-05
			0.00797	0.000387783	0.01109	0.00018412	0.00818	0.000316535	0.01318	1.28951e-05	0.01074	3.05993e-05
			0.00837	0.000389431	0.01156	0.000184065	0.00854	0.000318153	0.01381	1.29996e-05	0.01124	3.07568e-05
			0.00878	0.000390974	0.01204	0.000183981	0.0089	0.000319374	0.01445	1.30961e-05	0.01174	3.09102e-05
			0.0092	0.000392478	0.01253	0.000183884	0.00927	0.000320576	0.0151	1.31867e-05	0.01225	3.10692e-05
			0.00962	0.000393893	0.01302	0.000183755	0.00964	0.000321703	0.01576	1.32702e-05	0.01277	3.12265e-05
			0.01005	0.000395249	0.01352	0.000183615	0.01001	0.000322818	0.01644	1.33445e-05	0.0133	3.13886e-05
			0.01048	0.00039554	0.01402	0.000183453	0.01039	0.000323897	0.01712	1.34095e-05	0.01383	3.15466e-05
			0.01092	0.000397829	0.01454	0.000183292	0.01077	0.000325026	0.01781	1.3468e-05	0.01438	3.17065e-05
			0.01137	0.000398854	0.01505	0.000183092	0.01116	0.0003259	0.01851	1.35197e-05	0.01494	3.18706e-05
			0.01183	0.000399928	0.01558	0.000182904	0.01156	0.000326708	0.01922	1.3566e-05	0.01551	3.20331e-05
			0.01229	0.000400922	0.0161	0.000182698	0.01196	0.000327341	0.01993	1.35891e-05	0.01608	3.21952e-05
			0.01276	0.000401846	0.01664	0.000182484	0.01236	0.000328472	0.02	1.34034e-05	0.01667	3.23609e-05
			0.01323	0.00040271	0.01717	0.000182263	0.01276	0.000329348	0.02	1.32792e-05	0.01727	3.25283e-05
			0.01371	0.00040353	0.01772	0.000182041	0.01317	0.000330202	0.02	1.31697e-05	0.01788	3.27012e-05
			0.0142	0.000404296	0.01826	0.000181809	0.01357	0.000330999	0.02	1.30662e-05	0.01849	3.2873e-05
			0.01469	0.000404973	0.01882	0.000181586	0.01399	0.000331256	0.02	1.29711e-05	0.01911	3.30484e-05
			0.01519	0.000405601	0.01937	0.000181364	0.01441	0.000331923	0.02	1.28824e-05	0.01974	3.32246e-05
			0.01569	0.000406202	0.01994	0.000181122	0.01483	0.000332448	0.02	1.27995e-05	0.02	3.31605e-05
			0.0162	0.00040671	0.02	0.000179999	0.01526	0.000333356	0.02	1.27206e-05	0.02	3.31588e-05
			0.01672	0.000407193	0.02	0.000179636	0.01568	0.000334426	0.02	1.26454e-05	0.02	3.31638e-05
			0.01724	0.000407622	0.02	0.000179425	0.01611	0.000335059	0.02	1.25762e-05	0.02	3.317e-05
			0.01777	0.00040803	0.02	0.000179332	0.01654	0.000335565	0.02	1.25093e-05	0.02	3.31738e-05
			0.01831	0.000408319	0.02	0.000179317	0.01698	0.000336052	0.02	1.24469e-05	0.02	3.3183e-05
			0.01885	0.000409048	0.02	0.000179373	0.01742	0.000336698	0.02	1.23874e-05	0.02	3.31909e-05
			0.01941	0.000408924	0.02	0.000179477	0.01786	0.000337188	0.02	1.23299e-05	0.02	3.31992e-05
			0.01996	0.000408585	0.02	0.00017962	0.01831	0.000337698	0.02	1.22755e-05	0.02	3.32088e-05
			0.02	0.000406845	0.02	0.000179799	0.01875	0.000338157	0.02	1.22238e-05	0.02	3.32191e-05
			0.02	0.000406099	0.02	0.00018001	0.01921	0.000338521	0.02	1.21763e-05	0.02	3.32289e-05
			0.02	0.000405409	0.02	0.000180241	0.01966	0.000338826	0.02	1.21299e-05	0.02	3.32369e-05

[truncated: 10 more sheets: Table 1, Supplementary Figure 2, Supplementary Figure 3, Supplementary Figure 4a, Supplementary Figure 4b, Supplementary Figure 7a, Supplementary Figure 7b, Supplementary Figure 9, Supplementary Figure 10, Supplementary Figure 11]
